# Supplementary material for: Kcne2 deletion causes early-onset nonalcoholic fatty liver disease via iron deficiency anemia
Source: Sci Rep. 2016 Mar 17;6:23118. doi: 10.1038/srep23118 (PMC4794722; doi:10.1038/srep23118)
Supplement: Supplementary Spreadsheet 1 [file srep23118-s1.xls]

## Sheet: Sheet1
Transcript Cluster ID	Kcne2 KO Bi-weight Avg Signal (log2)	Kcne2 WT Bi-weight Avg Signal (log2)	Fold Change (linear) (Kcne2 KO vs. Kcne2 WT)	ANOVA p-value (Kcne2 KO vs. Kcne2 WT)	FDR p-value (Kcne2 KO vs. Kcne2 WT)	Gene Symbol
10455015	5.15	2.32	7.15	0.001656	0.641527	Vaultrc5
10347117	5.4	2.86	5.85	0.011991	0.641527	Cps1
10575349	6.16	3.94	4.69	0.000293	0.433695	Tat
10414192	7.25	5.15	4.29	0.016738	0.641527	Mat1a
10398075	4.58	2.54	4.11	0.012208	0.641527	Serpina3n
10374223	5.65	3.67	3.95	0.007211	0.641527	Igfbp1
10511886	5.87	3.9	3.92	0.021944	0.641527	Bhmt
10381387	4.67	2.77	3.73	0.00988	0.641527	G6pc
10465895	4.24	2.37	3.67	0.012945	0.641527	Fads2
10457114	5.76	3.92	3.58	0.021256	0.641527	Bhmt
10382189	5.19	3.38	3.5	0.047183	0.641527	Apoh
10367221	4.19	2.39	3.48	0.017118	0.641527	Apof
10480003	4.34	2.54	3.48	0.046724	0.641527	Itih2
10446821	3.75	1.97	3.45	0.037578	0.641527	Rps6
10582562	9.01	7.23	3.44	1.8e-05	0.12848
10581605	6.63	4.89	3.34	0.010454	0.641527	Hp
10512904	5.68	3.96	3.31	0.015911	0.641527	Aldob
10434719	5.44	3.75	3.23	0.03254	0.641527	Kng1
10479047	6.17	4.49	3.21	0.016612	0.641527	Pck1
10454731	4.36	2.68	3.19	4e-06	0.051435	Cdc23
10445741	5.6	3.93	3.18	2.7e-05	0.129415
10394394	3.52	1.85	3.18	0.049599	0.641527	Apob
10526363	3.65	2.01	3.12	0.003891	0.641527	Por
10365545	4.74	3.1	3.12	0.023845	0.641527	Pah
10596379	5.02	3.39	3.11	0.03593	0.641527	Rpl10
10393823	3.66	2.05	3.05	0.027751	0.641527	P4hb
10538704	5.78	4.19	3.02	0.005059	0.641527
10579657	4.34	2.74	3.02	0.04783	0.641527	Rpl23a; Gm10132; Gm3362
10582572	4.19	2.61	3	0.014321	0.641527
10535381	4.94	3.36	2.99	0.040273	0.641527	Actb
10410007	5.14	3.59	2.93	0.028458	0.641527	Fbp1
10346114	5.5	3.96	2.9	0.00935	0.641527
10378438	5.98	4.45	2.89	0.030336	0.641527
10534120	3.45	1.92	2.88	0.02128	0.641527	Asl
10608136	6.98	5.47	2.86	0.000597	0.641527
10546702	3.39	1.88	2.84	0.03578	0.641527	Tpt1
10533612	5.37	3.88	2.81	0.015408	0.641527	Hpd
10584350	2.98	1.49	2.81	0.03282	0.641527	Tpt1
10435185	5.52	4.04	2.78	0.015321	0.641527
10542518	5.65	4.18	2.77	4.2e-05	0.152101
10550320	5.68	4.22	2.74	0.038438	0.641527
10604904	3.28	1.83	2.74	0.039792	0.641527	Rps6
10471586	3.24	1.81	2.69	0.013755	0.641527	Hspa5
10574027	5.04	3.62	2.69	0.019397	0.641527	Mt1
10416496	3.25	1.83	2.68	0.03718	0.641527	Tpt1
10598238	4.41	3	2.66	0.000137	0.304578
10408210	4.12	2.72	2.64	0.018863	0.641527	Hist1h2bf; Hist1h2bn; Hist1h2bl; Hist1h2bj
10533945	8.1	6.71	2.62	0.031563	0.641527	Ubc; Gm19631
10430909	4.9	3.52	2.61	0.027705	0.641527	Cyp2d26
10450325	4.76	3.38	2.61	0.035135	0.641527	Cfb
10402406	7	5.64	2.57	0.015646	0.641527	Serpina1c
10421571	3.19	1.83	2.56	0.036064	0.641527	Rps6
10596148	9.06	7.71	2.54	0.00715	0.641527	Trf; Srprb
10467319	7.16	5.82	2.54	0.022129	0.641527	Rbp4
10514233	3.23	1.89	2.52	0.045951	0.641527	Rps6
10408070	4.61	3.29	2.5	0.030405	0.641527	Hist1h2bl; Hist1h2bn; Hist1h2bj; Hist1h2bf; Hist1h2br; Hist1h2bq; Hist1h2bg; Hist1h2be; Hist1h2bc
10355403	3.44	2.12	2.5	0.041392	0.641527	Fn1
10587284	3.18	1.88	2.46	0.034561	0.641527	Elovl5
10363430	3.03	1.74	2.45	0.012238	0.641527	Psap
10498921	2.8	1.51	2.45	0.023599	0.641527	Tdo2
10532923	3.31	2.03	2.43	0.022197	0.641527	Rpl37
10403978	4.52	3.24	2.43	0.025971	0.641527	Hist1h2bn; Hist1h2bl; Hist1h2bj; Hist1h2bf
10535025	3.23	1.95	2.42	0.04092	0.641527	Got2
10456699	3.22	1.95	2.41	0.019973	0.641527	Acaa2
10560624	8.14	6.88	2.4	0.002409	0.641527	Apoe
10402648	3.73	2.46	2.4	0.014707	0.641527	Brp44l
10494643	5.21	3.95	2.4	0.018868	0.641527	Hmgcs2
10381096	6.76	5.51	2.38	0.017664	0.641527	Igfbp4
10414078	3.59	2.34	2.38	0.049861	0.641527	Rpl23a; Gm10132; Gm3362
10399760	3.63	2.38	2.37	0.025016	0.641527	Rps7
10528021	3.4	2.17	2.36	0.01635	0.641527	Hspa8
10435626	3.31	2.07	2.36	0.034065	0.641527	Hgd
10555233	7.21	5.97	2.36	0.034336	0.641527
10509275	2.94	1.72	2.33	0.048987	0.641527	Rpl31-ps12; Rpl31
10568221	3.54	2.33	2.31	0.049261	0.641527	Sephs2
10371482	2.46	1.25	2.3	0.014642	0.641527	Hsp90b1
10408838	3.42	2.22	2.3	0.024369	0.641527	Elovl2
10596718	4.32	3.12	2.3	0.025882	0.641527	Slc38a3
10413086	3.11	1.92	2.28	0.024826	0.641527	Adk
10596454	3.19	2	2.27	0.001695	0.641527	Alas1
10603700	2.99	1.81	2.26	5.4e-05	0.174616
10451953	3.23	2.05	2.26	0.043049	0.641527	Lrg1
10580969	3.56	2.39	2.26	0.047371	0.641527	Got2
10450063	3.54	2.38	2.24	0.034127	0.641527	Rps18
10467842	3	1.84	2.23	0.027833	0.641527	Got1
10411393	3.85	2.69	2.23	0.04852	0.641527	Rps18
10607391	3.84	2.69	2.22	0.032953	0.641527	Rps7
10421557	3.41	2.26	2.21	0.028215	0.641527	Itm2b
10347277	6.13	4.98	2.21	0.04224	0.641527	Igfbp2
10401924	2.82	1.67	2.21	0.04683	0.641527
10368025	2.8	1.68	2.18	0.012718	0.641527	Hspa8
10454192	7.4	6.28	2.17	0.020465	0.641527	Ttr
10502205	3.74	2.63	2.16	0.039859	0.641527	Hadh
10558673	7.02	5.92	2.15	0.020568	0.641527	Cyp2e1
10383756	2.98	1.88	2.14	0.006998	0.641527
10604597	2.44	1.36	2.12	0.037117	0.641527	Rps17
10588201	3.06	1.98	2.11	7e-06	0.066098
10376864	6.12	5.04	2.11	0.030706	0.641527	Ubb
10571653	2.87	1.81	2.1	0.030747	0.641527	Actg1
10565083	2.55	1.49	2.09	0.035289	0.641527	Rps17
10608693	6.07	5.02	2.08	2.2e-05	0.12848
10513878	3.5	2.45	2.08	0.04195	0.641527	Rps18
10582580	9.56	8.51	2.07	0.002576	0.641527	Rn5s20
10373600	3.33	2.29	2.06	0.02218	0.641527	Mettl7b
10461389	3.54	2.53	2.02	0.027324	0.641527	Rps7
10422701	3.17	2.15	2.02	0.029379	0.641527	Rpl37
10566477	8.46	7.45	2.01	0.003673	0.641527	Hpx
10514956	2.97	1.97	2.01	0.043131	0.641527	Scp2
10351546	8.92	7.91	2	0.031628	0.641527	Apoa2
10548976	2.46	1.46	1.99	0.027128	0.641527	Rpl38
10513195	2.68	1.68	1.99	0.034003	0.641527	Txn1
10496825	2.31	1.33	1.98	0.029277	0.641527	Uox
10515187	2.39	1.41	1.97	0.031099	0.641527	Cyp4a14
10393754	3.74	2.76	1.97	0.046043	0.641527	Actg1
10581535	3.11	2.14	1.95	0.039099	0.641527	Rps18
10542983	2.52	1.56	1.94	0.026467	0.641527	Pon1
10404354	3.09	2.13	1.94	0.039709	0.641527	Rps18
10402409	9.54	8.6	1.92	0.014602	0.641527	Serpina1e; Serpina1a
10388440	4.2	3.26	1.92	0.040636	0.641527	Serpinf2
10601264	2.52	1.58	1.92	0.045168	0.641527	Tpt1
10574087	3.47	2.54	1.9	0.031424	0.641527	Herpud1
10578352	2.33	1.41	1.9	0.041618	0.641527	Fgl1
10434689	9.59	8.68	1.88	0.010759	0.641527	Ahsg
10473240	2.99	2.08	1.88	0.012685	0.641527	Eno1; Gm5506
10431915	2.4	1.49	1.87	0.043137	0.641527	Slc38a4
10544573	2.81	1.92	1.86	0.029999	0.641527	Rarres2
10402394	5.28	4.38	1.86	0.041052	0.641527	Serpina1d
10489045	4.1	3.21	1.85	0.023987	0.641527	Rpl37a
10553299	2.89	2.01	1.84	0.014822	0.641527
10345527	4.18	3.31	1.83	0.001107	0.641527
10402368	2.83	1.96	1.83	0.022148	0.641527	Serpina6
10406417	3.95	3.09	1.82	0.039225	0.641527	Actg1
10606939	2.55	1.68	1.82	0.04241	0.641527	Rps4x
10393177	2.62	1.77	1.81	0.019651	0.641527	Acox1
10483756	3.74	2.89	1.8	0.021497	0.641527	Atp5g3
10567574	2.69	1.84	1.8	0.047935	0.641527	Ppia
10347860	3.93	3.08	1.79	0.000205	0.384305
10509560	2.25	1.4	1.79	0.025403	0.641527	Rpl38
10466008	3.54	2.7	1.78	0.025106	0.641527	Dak
10402399	7.69	6.87	1.77	0.024682	0.641527	Serpina1a; Serpina1c
10588024	2.69	1.87	1.77	0.043441	0.641527	Ppia
10560618	7.98	7.17	1.76	0.01677	0.641527	Apoc1
10554269	2.27	1.46	1.76	0.028261	0.641527	Abhd2
10542376	2.17	1.36	1.75	0.025769	0.641527	Rpl36al; Rpl36a; 1110034A24Rik
10544812	2.24	1.44	1.74	0.041772	0.641527	Rpl38
10365136	4.52	3.72	1.74	0.041991	0.641527	Aes
10408044	3.55	2.76	1.74	0.049297	0.641527	Cox5b; LOC100046079
10455588	2.61	1.82	1.73	0.02209	0.641527	Hspe1
10363455	2.71	1.91	1.73	0.041006	0.641527	Pcbd1
10494565	2.78	1.99	1.73	0.049587	0.641527	Fmo5
10425114	2.05	1.28	1.71	0.022745	0.641527	Tmed2
10432918	4.65	3.87	1.71	0.037813	0.641527	Krt8
10525041	2.12	1.35	1.7	0.001213	0.641527
10455595	2.89	2.12	1.7	0.025815	0.641527	Eno1; Gm5506
10562059	2.9	2.13	1.7	0.027024	0.641527	Cox6b1
10584162	2.12	1.35	1.7	0.027893	0.641527	Tmed2
10541494	2.37	1.61	1.69	0.047479	0.641527	Rps27a
10440483	3.47	2.71	1.69	0.0485	0.641527	Atp5j
10552418	2.51	1.76	1.68	0.032206	0.641527	Etfb
10510574	2.59	1.86	1.67	0.034256	0.641527	Errfi1
10389522	3.76	3.02	1.67	0.048802	0.641527	Rpl13a
10463687	3.04	2.31	1.66	0.009658	0.641527	D19Wsu162e
10460400	3.11	2.38	1.65	0.018541	0.641527	Pcx
10448089	3.1	2.38	1.65	0.043427	0.641527	Oaz1; Oaz1-ps
10522668	3.11	2.39	1.64	0.031707	0.641527	Paics
10519321	2.31	1.6	1.64	0.036778	0.641527	Gm15772; Rpl26
10354739	2.17	1.46	1.63	0.011189	0.641527	Atp5l
10382369	2.25	1.55	1.63	0.017251	0.641527	Rpl38
10360840	2.57	1.87	1.63	0.042468	0.641527	Mosc1
10518743	2.67	1.97	1.62	0.009917	0.641527	H6pd
10539080	2.36	1.66	1.62	0.010617	0.641527	St3gal5
10346303	2.48	1.78	1.62	0.021061	0.641527	Hspe1
10604187	1.95	1.25	1.62	0.025335	0.641527	Lamp2
10406250	3.31	2.62	1.62	0.033042	0.641527	Rpl37a
10428554	2.94	2.25	1.62	0.034329	0.641527	Eif3h
10599200	2.15	1.47	1.61	0.020239	0.641527	Pgrmc1
10523062	9.47	8.78	1.61	0.048171	0.641527	Alb
10360443	1.87	1.2	1.6	0.017808	0.641527	Fh1
10497045	2.09	1.42	1.59	0.012597	0.641527
10356800	2.08	1.41	1.59	0.02107	0.641527	Hdlbp
10551998	1.95	1.28	1.59	0.029118	0.641527
10400844	2.53	1.86	1.59	0.033382	0.641527	Pygl
10347273	3.37	2.7	1.59	0.037555	0.641527	Rpl37a
10425018	2.64	1.97	1.59	0.047038	0.641527	Rpl8
10574023	2.17	1.51	1.58	0.036234	0.641527	Mt2
10608654	1.86	1.2	1.58	0.043627	0.641527	Cfhr2
10437627	2.31	1.65	1.58	0.045316	0.641527	Rpl35a; Ino80
10480751	2.66	2.01	1.57	0.015997	0.641527	C8g
10504398	2.66	2.01	1.57	0.031201	0.641527	Serf2
10440977	2.74	2.1	1.56	0.023555	0.641527	Atp5o; LOC100047429
10541711	2.76	2.12	1.56	0.023773	0.641527	Phb2
10385599	1.88	1.24	1.55	0.015262	0.641527	Canx
10528929	2.15	1.51	1.55	0.02985	0.641527	Hadha
10351304	1.78	1.15	1.54	0.007532	0.641527	Brp44
10386370	2.18	1.56	1.54	0.025858	0.641527	Arf1
10400639	2.06	1.44	1.54	0.039523	0.641527	Rpl36al; Rpl36a; 1110034A24Rik
10485685	2.26	1.63	1.54	0.048261	0.641527	Rpl35a; Ino80
10538080	2.26	1.63	1.54	0.048261	0.641527	Rpl35a; Ino80
10533626	2.26	1.63	1.54	0.048261	0.641527	Rpl35a; Ino80
10449549	2.26	1.63	1.54	0.048261	0.641527	Rpl35a; Ino80
10397752	2.24	1.63	1.53	0.028412	0.641527	Calm1; Calm3; Calm2
10484912	2.19	1.57	1.53	0.028665	0.641527	Ndufs3
10553475	1.89	1.28	1.53	0.046677	0.641527	Rps27a
10489705	1.85	1.25	1.52	0.041774	0.641527	Slc13a3
10528170	2.01	1.41	1.51	0.019285	0.641527	Cycs
10387768	2.79	2.19	1.51	0.038185	0.641527	Acadvl
10523095	1.89	1.31	1.5	0.03958	0.641527	Afm
10593789	2.47	1.89	1.5	0.04458	0.641527	Etfa
10374476	2.1	1.53	1.49	0.035437	0.641527	Rps17
10574545	1.86	1.29	1.49	0.039511	0.641527	Ces2e
10386005	2.08	1.51	1.48	0.041749	0.641527	Atp5f1
10355214	1.77	1.21	1.47	0.046364	0.641527	Idh1
10466402	1.95	1.39	1.47	0.014136	0.641527	Eif4a1
10577517	2.61	2.05	1.47	0.011011	0.641527	Slc25a15
10532993	2.24	1.68	1.47	0.020181	0.641527	Cox6a1
10444780	3	2.45	1.47	0.014755	0.641527	H2-D1
10360737	1.88	1.33	1.46	0.040919	0.641527	Rpl35a; Ino80
10376196	2.44	1.89	1.46	0.026912	0.641527	Hint1
10346780	2.07	1.53	1.46	0.029294	0.641527	Eif4a1
10386070	2.36	1.83	1.45	0.031887	0.641527	Atox1
10481092	2.06	1.53	1.45	0.048896	0.641527	Agpat2
10385572	2.46	1.92	1.45	0.038402	0.641527	Sqstm1
10500896	2.24	1.72	1.44	0.03779	0.641527	H3f3b; Gm12657; Gm6749; H3f3c; H3f3a
10390502	1.73	1.2	1.44	0.03022	0.641527	Rpl23; LOC100862455; LOC100044627
10404026	7.07	6.55	1.43	0.046591	0.641527	Hist1h2af; Hist1h2ad; Hist1h2ao; Hist1h2ai; Hist1h2ab; Hist1h2ap; Hist1h2an; Hist1h2ah; Hist1h2ag; Hist1h2ae; Hist1h2ac
10349932	2.02	1.5	1.43	0.021286	0.641527	Etnk2
10357516	1.87	1.35	1.43	0.042947	0.641527	C4bp
10603485	1.76	1.25	1.42	0.008205	0.641527	Ebp
10585005	9.13	8.62	1.42	0.037762	0.641527	Apoa1
10383799	2.17	1.66	1.42	0.047483	0.641527	Tcn2
10502951	2.41	1.91	1.42	0.033733	0.641527	Acadm
10553840	1.94	1.44	1.42	0.022883	0.641527	Atp5l
10450682	2.17	1.67	1.41	0.019023	0.641527	H2-T23
10408118	7.05	6.55	1.41	0.035855	0.641527	Hist1h2ag; Hist1h2ao; Hist1h2ai; Hist1h2ab; Hist1h2ap; Hist1h2an; Hist1h2ah; Hist1h2ae; Hist1h2ad; Hist1h2ac
10415045	2.15	1.65	1.41	0.03432	0.641527	Mrpl52
10606075	2	1.51	1.4	0.037265	0.641527	Rps4x
10489186	1.79	1.31	1.4	0.045663	0.641527	Rpl35a; Ino80
10498837	1.95	1.46	1.4	0.024487	0.641527	Etfdh
10529581	2.36	1.87	1.4	0.041511	0.641527	Mrfap1
10587534	1.75	1.26	1.4	0.040274	0.641527	Bckdhb
10482920	1.94	1.46	1.4	0.031154	0.641527	Cd302
10381588	2.08	1.61	1.39	0.043884	0.641527	Grn
10574498	1.92	1.45	1.39	0.025969	0.641527	Ces2a
10403938	7	6.53	1.39	0.034504	0.641527	Hist1h2ao; Hist1h2ai; Hist1h2ab; Hist1h2ap; Hist1h2an; Hist1h2ah; Hist1h2ag; Hist1h2ae; Hist1h2ad; Hist1h2ac
10568050	2.45	1.98	1.38	0.043902	0.641527	Aldoa; Aldoart1
10403253	1.99	1.53	1.37	0.047328	0.641527	Rps4x
10505071	1.81	1.36	1.37	0.004052	0.641527	Tmem38b
10370766	2.11	1.66	1.37	0.000572	0.641527	Gamt
10503259	1.7	1.25	1.37	0.024234	0.641527	Trp53inp1
10359689	2.03	1.59	1.36	0.045949	0.641527	Atp1b1
10525744	1.75	1.31	1.36	0.030411	0.641527	Tmed2
10399478	1.79	1.34	1.36	0.002112	0.641527	Lpin1
10397699	1.65	1.21	1.36	0.047941	0.641527	Gm12191; Rpl30
10409434	2.37	1.93	1.35	0.014743	0.641527
10509635	2.13	1.7	1.35	0.043216	0.641527	Akr7a5
10375240	1.63	1.2	1.35	0.026924	0.641527	Hspd1
10532926	2.23	1.79	1.35	0.048188	0.641527	Acads
10405890	2.03	1.61	1.34	0.044233	0.641527	Rpl9
10606538	1.65	1.23	1.34	0.045004	0.641527	Gm12191; Rpl30
10531057	1.68	1.26	1.34	0.035203	0.641527	Ugt2b5
10431894	1.76	1.35	1.33	0.008784	0.641527	Slc38a2
10556169	1.85	1.44	1.33	0.019171	0.641527	Eif3f
10602675	1.71	1.3	1.33	0.00224	0.641527
10535927	1.52	1.12	1.33	0.048591	0.641527
10464113	2.09	1.67	1.33	0.026857	0.641527	Habp2
10387545	1.88	1.48	1.33	0.029433	0.641527	Eif4a1
10546538	1.85	1.44	1.33	0.005155	0.641527	Suclg2
10607361	1.71	1.3	1.33	0.00224	0.641527
10358709	1.55	1.14	1.33	0.041371	0.641527	Cox7b
10527598	1.95	1.55	1.32	0.017468	0.641527	Pomp
10477630	1.66	1.26	1.32	0.039885	0.641527	Dynlrb1
10375893	1.5	1.1	1.32	0.015549	0.641527	Sar1b
10400605	1.93	1.52	1.32	0.00218	0.641527	Rpl10l
10451943	1.89	1.49	1.32	0.003426	0.641527	Plin5
10604019	1.97	1.57	1.32	0.024473	0.641527	1810037I17Rik
10420030	2.97	2.57	1.32	0.047511	0.641527	Psme2
10490370	1.85	1.46	1.31	0.046471	0.641527	Psma7
10570280	1.97	1.57	1.31	0.033727	0.641527	F7
10606255	1.61	1.22	1.31	0.049014	0.641527	Gm12191; Rpl30
10505982	1.86	1.47	1.31	0.033614	0.641527	Fggy
10387983	1.81	1.42	1.31	0.03481	0.641527
10427402	1.86	1.47	1.31	0.023203	0.641527	Ghr
10584194	1.77	1.37	1.31	0.022454	0.641527	Srpr
10559238	2.49	2.12	1.3	0.034496	0.641527	Igf2as
10515385	1.81	1.43	1.3	0.016085	0.641527	Urod
10438681	1.78	1.4	1.3	0.025885	0.641527	Kng2
10385484	1.59	1.21	1.3	0.026258	0.641527	Ddx5
10514933	2.05	1.67	1.3	0.01137	0.641527	Cpt2
10496735	1.9	1.53	1.3	0.04802	0.641527	Rpl36a; Rpl36al
10502772	1.72	1.34	1.3	0.006273	0.641527
10498319	1.78	1.42	1.29	0.007574	0.641527	Serp1
10442914	2.05	1.68	1.29	0.025383	0.641527	0610011F06Rik
10563094	1.51	1.14	1.29	0.00825	0.641527	Rps11
10542156	1.77	1.4	1.29	0.030919	0.641527	Clec2d
10452525	1.68	1.31	1.29	0.0274	0.641527	Ndufv2
10475335	1.68	1.31	1.29	0.032987	0.641527	Pdia3
10537349	1.6	1.24	1.28	0.046048	0.641527	Gm12191; Rpl30
10535902	1.67	1.31	1.28	0.009874	0.641527
10488797	1.81	1.45	1.28	0.034343	0.641527	Pxmp4
10354732	1.41	1.06	1.28	0.032925	0.641527	Hspd1
10568328	2.17	1.82	1.28	0.039567	0.641527	Vkorc1
10588223	1.73	1.39	1.27	0.017899	0.641527	Anapc13
10561842	1.9	1.55	1.27	0.016994	0.641527	Capns1
10452639	1.73	1.39	1.27	0.033207	0.641527	Myl12b
10498595	1.9	1.55	1.27	0.018237	0.641527	Snrpd2
10394477	1.85	1.51	1.27	0.019213	0.641527	Laptm4a
10348410	1.98	1.63	1.27	0.03493	0.641527	Spp2
10355958	1.53	1.19	1.27	0.000664	0.641527	Ube2v1
10408081	1.68	1.33	1.27	0.02541	0.641527	Hist1h1b
10399820	1.27	0.93	1.27	0.020993	0.641527	Acp1; LOC631286
10455656	1.89	1.54	1.27	0.047861	0.641527	Hsd17b4
10421972	1.47	1.14	1.26	0.031408	0.641527	Rpl36a; Rpl36al
10409689	1.51	1.18	1.26	0.0343	0.641527	Hnrnpk
10538857	1.62	1.29	1.26	0.03084	0.641527	Serbp1
10543333	1.65	1.32	1.26	0.035876	0.641527	Aass
10591357	1.96	1.63	1.25	0.026991	0.641527	Eif3g
10367215	1.79	1.47	1.25	0.043268	0.641527	Apon
10347297	2.04	1.72	1.25	0.044709	0.641527	Arpc2
10586604	1.67	1.35	1.25	0.014477	0.641527	Rps27l
10462136	1.62	1.31	1.25	0.013163	0.641527	Cycs
10449452	1.73	1.41	1.25	0.002332	0.641527	Fkbp5
10425987	1.91	1.59	1.25	0.008551	0.641527	Ppara
10376094	1.55	1.23	1.25	0.014527	0.641527
10437443	1.8	1.48	1.25	0.029226	0.641527	5730403B10Rik
10425211	1.83	1.52	1.24	0.016151	0.641527	Gcat; Galr3
10500555	1.57	1.27	1.24	0.019732	0.641527	Hsd3b3
10365288	2.71	2.4	1.24	0.044572	0.641527	Taf10
10353672	2.8	2.49	1.24	0.014899	0.641527
10361104	1.64	1.33	1.24	0.035821	0.641527	Ppp2r5a
10507171	1.66	1.35	1.24	0.025768	0.641527	Cyp4a31
10542872	1.94	1.64	1.23	0.026961	0.641527	Rps4y2
10560111	1.47	1.17	1.23	0.016473	0.641527	Sult2a4; Sult2a1; Sult2a2
10585586	1.68	1.37	1.23	0.035116	0.641527	Ube2s
10387922	1.55	1.25	1.23	0.024499	0.641527	Slc25a11
10523843	3.94	3.63	1.23	0.006364	0.641527
10492964	1.58	1.3	1.22	0.005131	0.641527	Cd5l
10393058	1.86	1.57	1.22	0.047484	0.641527	H3f3b; Gm12657; Gm6749; H3f3c; H3f3a
10576305	1.83	1.55	1.22	0.025258	0.641527	Tcf25
10562491	1.55	1.26	1.22	0.019453	0.641527	Pdcd5; Gm3837
10467897	1.58	1.29	1.22	0.009354	0.641527	Cyp2c44
10421309	1.86	1.57	1.22	0.021458	0.641527	Slc39a14
10605081	1.53	1.24	1.22	0.016154	0.641527	Bcap31
10595673	1.57	1.28	1.22	0.021288	0.641527	Morf4l1; Gm6747
10573675	1.8	1.52	1.22	0.039664	0.641527	Lonp2
10446656	1.73	1.45	1.22	0.046121	0.641527	Lpin2
10443463	1.62	1.33	1.22	0.025762	0.641527	Cdkn1a
10607587	1.79	1.51	1.21	0.04185	0.641527	Pdha1
10512288	2.03	1.76	1.21	0.002446	0.641527	2810432D09Rik
10411147	1.64	1.36	1.21	0.009646	0.641527	Bhmt2
10426812	2.05	1.77	1.21	0.035689	0.641527	Gpd1
10580188	1.53	1.26	1.21	0.021743	0.641527	Nacc1
10408487	1.61	1.34	1.21	0.040221	0.641527	Uqcrfs1
10531066	1.54	1.26	1.21	0.001468	0.641527	Ugt2a3
10379204	1.63	1.36	1.21	0.045133	0.641527	Poldip2
10380381	1.73	1.45	1.21	0.005078	0.641527	Tob1
10483786	1.73	1.46	1.21	0.027831	0.641527	Mrpl23
10360046	2.76	2.48	1.21	0.044985	0.641527	Sdhc
10451291	1.56	1.29	1.21	0.015679	0.641527	Slc22a7
10397311	1.95	1.68	1.2	0.045537	0.641527	Dlst
10427807	1.53	1.26	1.2	0.042734	0.641527	Sub1
10503911	1.72	1.45	1.2	0.015558	0.641527	Polr1d
10559233	1.59	1.34	1.2	0.030075	0.641527	Mrpl23
10507177	1.67	1.41	1.2	0.024839	0.641527	Cyp4a32; Cyp4a10
10548116	1.24	0.98	1.2	0.036927	0.641527
10399214	1.43	1.16	1.2	0.035824	0.641527	Rab10
10510221	1.45	1.19	1.2	0.042789	0.641527
10569368	1.82	1.56	1.2	0.03321	0.641527
10588037	2.09	1.82	1.2	0.023983	0.641527	Rbp1
10436967	1.82	1.57	1.19	0.031466	0.641527	Cbr1
10535849	1.34	1.08	1.19	0.036896	0.641527
10585706	2.16	1.9	1.19	0.04821	0.641527	Cox5a
10541484	1.55	1.31	1.19	0.013047	0.641527	M6pr; M6pr-ps
10485830	1.5	1.25	1.19	0.00528	0.641527	Tmem85
10357239	1.55	1.3	1.19	0.024405	0.641527	Tmem37
10492325	1.55	1.31	1.19	0.00427	0.641527	Ube2v1
10428338	2.11	1.86	1.19	0.034407	0.641527	Dpys
10543783	1.45	1.2	1.19	0.017574	0.641527	Psma3
10436392	2.75	2.5	1.19	0.025086	0.641527	Cpox
10482687	1.41	1.17	1.18	0.029047	0.641527	Arl5a
10496295	1.33	1.09	1.18	0.029798	0.641527	Ube2d3
10563260	1.5	1.26	1.18	0.018152	0.641527	Snrnp70
10559676	1.61	1.36	1.18	0.012692	0.641527	Ube2s
10554005	1.52	1.28	1.18	0.04519	0.641527	H47
10607475	1.31	1.08	1.18	0.015857	0.641527	Prdx4
10424695	1.84	1.59	1.18	0.04548	0.641527	Gpihbp1
10602825	1.72	1.49	1.18	0.006589	0.641527
10423030	1.36	1.12	1.18	0.003891	0.641527	Prlr
10549546	1.91	1.67	1.18	0.009246	0.641527	Ndufa3
10554701	1.42	1.19	1.17	0.04641	0.641527	Hnrnpk
10576899	1.53	1.29	1.17	0.010018	0.641527
10351703	1.56	1.34	1.17	0.013219	0.641527	Copa
10430778	1.41	1.17	1.17	0.002062	0.641527	Phf5a
10605319	1.62	1.39	1.17	0.017513	0.641527	Ubl4; Slc10a3-ubl4
10545958	1.43	1.2	1.17	0.021989	0.641527	Anxa4
10542857	1.37	1.14	1.17	0.00503	0.641527	Far2
10531437	1.65	1.43	1.17	0.044044	0.641527	Scarb2
10367691	1.51	1.28	1.17	0.046244	0.641527	Iyd
10602062	1.54	1.32	1.17	0.002602	0.641527	Prps1
10395932	1.33	1.1	1.17	0.049981	0.641527	Ctage5
10504916	2.02	1.79	1.17	0.041647	0.641527
10396193	1.44	1.22	1.16	0.014921	0.641527	Psma3
10425226	1.59	1.37	1.16	0.039113	0.641527	Eif3l
10404731	1.61	1.39	1.16	0.049653	0.641527	Tmem14c
10353707	1.38	1.16	1.16	0.047852	0.641527	Ptp4a1; Gm13363; LOC100044742
10517508	1.63	1.43	1.16	0.00932	0.641527	C1qb
10374366	1.53	1.32	1.16	0.01666	0.641527	Egfr
10397000	1.6	1.38	1.16	0.005805	0.641527
10518546	1.8	1.59	1.16	0.046992	0.641527	Pex14
10549079	1.45	1.24	1.16	0.022035	0.641527	Gys2
10348817	1.36	1.15	1.16	0.02939	0.641527	2015-09-02
10460196	1.72	1.5	1.16	0.005155	0.641527	1810055G02Rik
10357280	1.61	1.39	1.16	0.03541	0.641527	Insig2
10572357	1.87	1.65	1.16	0.040263	0.641527	Cope
10427199	1.41	1.22	1.15	0.027562	0.641527	Pfdn5
10492426	1.56	1.35	1.15	0.030774	0.641527	Acsf2
10396108	1.37	1.18	1.15	0.023328	0.641527	Arf6
10520553	1.75	1.55	1.15	0.025959	0.641527	Tmem214
10397741	1.53	1.33	1.15	0.01484	0.641527	Psmc1
10423548	1.41	1.21	1.15	0.010323	0.641527	Sdc2
10577641	1.26	1.06	1.15	0.04075	0.641527	1810011O10Rik
10584977	1.49	1.29	1.15	0.015793	0.641527	Sik3
10604100	1.46	1.27	1.15	0.004441	0.641527	Ndufa1
10445214	1.4	1.21	1.15	0.031068	0.641527	Mut
10365227	1.4	1.21	1.15	0.014156	0.641527	Ap3m1
10582712	1.47	1.27	1.15	0.001675	0.641527	Egln1
10413517	1.82	1.62	1.15	0.039794	0.641527	Chdh
10469575	1.37	1.17	1.15	0.049554	0.641527	Ptp4a1; Gm13363; LOC100044742
10546079	1.41	1.21	1.15	0.041531	0.641527	Cnbp
10563641	1.37	1.18	1.15	0.033862	0.641527	Rap1a; Gm9392
10511149	1.6	1.4	1.15	0.02343	0.641527	Mrpl20
10501199	1.52	1.33	1.14	0.030806	0.641527	Gstm7
10400057	1.3	1.12	1.14	0.013607	0.641527	Arl4a
10461497	1.52	1.33	1.14	0.045779	0.641527	Ddb1
10419711	1.41	1.22	1.14	0.009656	0.641527	Psma3
10430681	1.7	1.51	1.14	0.028478	0.641527	Rps19bp1
10371054	1.77	1.59	1.14	0.042884	0.641527	Creb3l3
10374117	1.48	1.28	1.14	0.042522	0.641527
10595630	1.4	1.21	1.14	0.031324	0.641527	Gm2382; Mthfs
10355452	1.2	1.01	1.14	0.000917	0.641527
10436446	1.77	1.58	1.14	0.024928	0.641527	Gps1
10391949	1.51	1.32	1.14	0.013204	0.641527	Gosr2
10445308	1.21	1.02	1.14	0.049585	0.641527	Cyp39a1
10425763	1.46	1.27	1.14	0.010845	0.641527	Cyp2d9
10364702	1.81	1.62	1.14	0.017738	0.641527	Midn
10347980	1.84	1.65	1.14	0.046959	0.641527	Itm2c
10426685	1.59	1.41	1.14	0.043132	0.641527	Dnajc22
10458349	1.56	1.38	1.14	0.022234	0.641527	Sra1
10489829	1.47	1.28	1.14	0.026565	0.641527
10489985	1.88	1.69	1.14	0.004011	0.641527	Atp9a
10509014	1.53	1.34	1.14	0.03719	0.641527	D4Wsu53e
10401661	1.4	1.23	1.13	0.005689	0.641527	Tmed10
10587104	1.23	1.05	1.13	0.006383	0.641527	Arpp19
10571705	1.3	1.12	1.13	0.009396	0.641527	Irf2
10533050	1.76	1.59	1.13	0.019244	0.641527	Hspb8
10357875	1.38	1.2	1.13	0.00012	0.304578	Btg2
10404069	1.72	1.54	1.13	0.01405	0.641527	Hist1h1a
10360090	1.49	1.32	1.13	0.013472	0.641527	Ppox
10350848	1.67	1.5	1.13	0.027624	0.641527	2810025M15Rik
10386624	1.57	1.41	1.12	0.037151	0.641527	Tmem11
10452643	1.77	1.62	1.12	0.025749	0.641527	Myl12a
10471912	1.53	1.37	1.12	0.009416	0.641527	Kynu
10501802	1.36	1.2	1.12	0.021014	0.641527	Tmem56
10389581	1.26	1.1	1.12	0.00327	0.641527	Ypel2
10574412	1.48	1.31	1.12	0.004123	0.641527	Sap18; Gm10094
10489591	1.83	1.67	1.12	0.017423	0.641527	Zfp335
10570321	1.54	1.38	1.12	0.020554	0.641527	Cul4a
10398147	1.28	1.12	1.12	0.031833	0.641527	Papola
10549979	1.41	1.25	1.12	0.001679	0.641527
10594835	1.45	1.28	1.12	0.026693	0.641527	Polr2m
10560000	1.63	1.46	1.12	0.007258	0.641527
10551570	1.86	1.7	1.12	0.048509	0.641527	Sirt2
10465625	1.49	1.32	1.12	0.008804	0.641527	Otub1
10590031	1.38	1.21	1.12	0.027861	0.641527	Itga9
10531610	1.4	1.24	1.12	0.048287	0.641527	Rasgef1b
10401398	1.43	1.27	1.12	0.00312	0.641527
10482486	1.19	1.03	1.12	0.002518	0.641527	Mmadhc
10452867	1.37	1.2	1.12	0.04364	0.641527	Dpy30
10535698	1.56	1.4	1.12	0.037945	0.641527	Cyp3a44
10581507	1.74	1.58	1.12	0.048503	0.641527	Cog8
10457475	1.53	1.36	1.12	0.014228	0.641527	Abhd3
10373334	1.51	1.36	1.11	0.049638	0.641527	Hsd17b6
10514510	1.17	1.01	1.11	0.006124	0.641527	Cyp2j6
10536994	1.55	1.4	1.11	0.049319	0.641527
10385814	1.41	1.25	1.11	0.004672	0.641527	Leap2
10542731	1.72	1.56	1.11	0.041786	0.641527	Rassf8
10602426	1.37	1.22	1.11	0.034343	0.641527
10347970	1.37	1.22	1.11	0.007667	0.641527	Cab39
10504008	1.36	1.21	1.11	0.046537	0.641527	Chmp5
10481627	1.44	1.29	1.11	0.034536	0.641527	Lcn2
10531970	1.5	1.36	1.11	0.022742	0.641527
10512915	1.28	1.13	1.11	0.010753	0.641527	Tmem246
10573939	1.27	1.12	1.11	0.005304	0.641527	Lpcat2
10500054	1.53	1.37	1.11	0.034088	0.641527	Psmd4
10405894	1.37	1.22	1.11	0.021395	0.641527	Ptdss1
10604564	1.46	1.31	1.11	0.038498	0.641527	Gpc4
10361799	1.46	1.31	1.11	0.008664	0.641527	Adat2
10605614	1.34	1.18	1.11	0.024488	0.641527
10411119	1.27	1.12	1.11	0.033241	0.641527	Papd4
10365426	1.19	1.03	1.11	0.003512	0.641527	Psma5
10430748	1.56	1.4	1.11	0.023007	0.641527	Rangap1
10508135	1.68	1.52	1.11	0.033785	0.641527	Trappc3
10586433	1.63	1.48	1.11	0.019876	0.641527	Rbpms2; Gm3470
10408861	1.51	1.35	1.11	0.044149	0.641527	9530008L14Rik
10503374	1.29	1.14	1.11	0.003571	0.641527
10587486	1.24	1.09	1.11	0.028908	0.641527	Set
10477370	1.65	1.5	1.11	0.034374	0.641527	Tomm20
10522786	1.58	1.43	1.11	0.022218	0.641527
10401128	1.31	1.16	1.11	0.003343	0.641527	Max
10508721	1.36	1.21	1.11	0.047034	0.641527	Snora44
10543944	1.36	1.21	1.11	0.013923	0.641527	Mtpn
10562629	1.16	1.01	1.11	0.037694	0.641527
10450038	1.94	1.8	1.11	0.023345	0.641527	Angptl4
10458816	1.53	1.38	1.11	0.002764	0.641527	Ticam2
10585533	1.23	1.08	1.11	0.023057	0.641527	Dnajb6
10373986	1.54	1.39	1.11	0.012751	0.641527	Ap1b1
10511375	1.33	1.17	1.11	0.031596	0.641527	Cyp7a1
10451434	1.4	1.25	1.11	0.040668	0.641527	Ppp2r5d
10432243	1.45	1.29	1.11	0.003978	0.641527
10481868	1.24	1.09	1.11	0.024378	0.641527	Dnajb6
10439442	1.43	1.27	1.11	0.021867	0.641527	Pla1a
10606532	1.37	1.22	1.11	0.045079	0.641527	Acp1; LOC631286
10352947	1.31	1.17	1.11	0.019207	0.641527	Mrpl15
10588683	1.69	1.54	1.11	0.021203	0.641527	Hyal2
10372600	1.71	1.57	1.1	0.008981	0.641527	Cct2
10435821	1.21	1.07	1.1	0.023575	0.641527	Naa50
10492381	1.26	1.12	1.1	0.014618	0.641527	Gmps
10355514	1.42	1.29	1.1	0.042919	0.641527	Tns1
10406270	1.41	1.27	1.1	0.019395	0.641527	Glrx
10368066	1.23	1.1	1.1	0.029541	0.641527	Ect2l
10380524	1.42	1.28	1.1	0.027155	0.641527	Slc35b1
10404595	1.61	1.47	1.1	0.031865	0.641527	Ppp1r3g
10567219	1.57	1.43	1.1	0.010043	0.641527	Arl6ip1
10416923	1.59	1.45	1.1	0.034303	0.641527
10366593	1.36	1.22	1.1	0.000137	0.304578
10544133	1.35	1.22	1.1	0.006029	0.641527	Parp12
10364950	1.62	1.48	1.1	0.031578	0.641527	Gadd45b
10517559	1.33	1.19	1.1	0.033264	0.641527	Cdc42
10532019	1.21	1.06	1.1	0.03646	0.641527	Gbp11
10459236	1.36	1.22	1.1	0.025742	0.641527	Grpel2
10420237	1.33	1.19	1.1	0.004553	0.641527	Ube2j2; Gm5801
10410617	1.58	1.44	1.1	0.032836	0.641527	Pdcd6
10526520	1.5	1.36	1.1	0.02874	0.641527	Plod3
10577910	1.28	1.14	1.1	0.019665	0.641527	Fnta
10438621	1.13	1	1.1	0.001615	0.641527	Tra2b
10584712	2.06	1.93	1.1	0.033905	0.641527	Hyou1
10528691	1.33	1.18	1.1	0.02439	0.641527	Rheb
10375537	1.49	1.36	1.1	0.019777	0.641527	Mgat1
10551724	1.62	1.48	1.1	0.048437	0.641527	Yif1b
10507539	1.45	1.31	1.1	0.019708	0.641527	Elovl1
10498710	1.28	1.15	1.1	0.0434	0.641527	Bche
10378579	1.47	1.33	1.1	0.017099	0.641527	Prpf8
10487321	1.39	1.25	1.1	0.025381	0.641527	2010106G01Rik
10435784	1.47	1.33	1.1	0.040496	0.641527	Ndufs5; BC002163; LOC100504968
10417757	1.39	1.26	1.1	0.045711	0.641527	Vps4b
10382956	1.44	1.31	1.1	0.024074	0.641527	Tmc8
10518192	1.21	1.08	1.1	0.045914	0.641527	Pramel5
10531724	1.29	1.15	1.1	0.047492	0.641527	Plac8
10546891	1.34	1.2	1.1	0.044892	0.641527	Camk1
10553895	1.41	1.27	1.1	0.041629	0.641527	Mir211
10492598	1.24	1.11	1.09	0.010506	0.641527	Nmd3
10347335	1.44	1.31	1.09	0.03514	0.641527	Slc11a1
10533659	1.4	1.28	1.09	0.015153	0.641527	Clip1
10465580	1.48	1.36	1.09	0.028017	0.641527	Nudt22
10479268	1.26	1.14	1.09	0.02495	0.641527	Wtap
10597913	1.2	1.08	1.09	0.007128	0.641527	1110059G10Rik
10350864	1.46	1.34	1.09	0.024261	0.641527	Sec16b
10381408	1.53	1.4	1.09	0.032444	0.641527	Ifi35
10347968	1.25	1.12	1.09	0.016606	0.641527	Sp100
10359982	1.46	1.34	1.09	0.029188	0.641527	Atf6
10519659	1.38	1.26	1.09	0.004328	0.641527
10350819	1.29	1.17	1.09	0.009575	0.641527	Csnk2a1
10467139	1.49	1.36	1.09	0.034007	0.641527	Lipa
10446693	1.28	1.15	1.09	0.027797	0.641527	Wdr43
10539042	1.49	1.37	1.09	0.013199	0.641527	Polr1a
10381082	1.56	1.44	1.09	0.025995	0.641527	Rara
10465011	1.35	1.22	1.09	0.011241	0.641527	Sart1
10345350	1.09	0.97	1.09	0.013995	0.641527
10490250	1.31	1.19	1.09	0.015908	0.641527	Gm6710; LOC627901
10395976	1.22	1.1	1.09	0.022042	0.641527	Dnajb6
10452470	1.41	1.28	1.09	0.008686	0.641527	Vapa
10535559	1.34	1.22	1.09	0.036447	0.641527	Baiap2l1
10354404	1.18	1.05	1.09	0.011263	0.641527	Dnajb6
10414262	1.11	0.99	1.09	0.021906	0.641527	Ear2; Ear12; Ear3
10470893	1.29	1.16	1.09	0.004045	0.641527	Set
10479176	1.31	1.19	1.09	0.015908	0.641527	Gm6710; LOC627901
10463043	1.32	1.19	1.09	0.020532	0.641527	Cyp2c37
10427266	1.49	1.36	1.09	0.027297	0.641527	Rpl39
10536635	1.27	1.15	1.09	0.023505	0.641527	A430107O13Rik
10450006	1.27	1.15	1.09	0.000271	0.433695	Hnrnpm
10557831	1.3	1.17	1.09	0.034732	0.641527	Kat8
10511207	1.38	1.25	1.09	0.030176	0.641527	Cpsf3l
10599333	1.56	1.43	1.09	0.030243	0.641527	Atp5l
10483563	1.15	1.02	1.09	0.017973	0.641527	Tlk1
10592618	1.42	1.3	1.09	0.034685	0.641527	Tbcel
10344922	1.34	1.23	1.08	0.046747	0.641527
10503134	1.39	1.28	1.08	0.04643	0.641527	Sdcbp
10463168	1.62	1.51	1.08	0.022987	0.641527	Pgam1
10575598	1.48	1.37	1.08	0.043356	0.641527	Znrf1
10502696	1.19	1.09	1.08	0.049084	0.641527	Spata1
10561302	1.62	1.51	1.08	0.022987	0.641527	Pgam1
10592463	1.23	1.12	1.08	0.004973	0.641527	Olfr980
10563770	1.57	1.46	1.08	0.027498	0.641527	Csrp3
10408266	1.24	1.13	1.08	0.007067	0.641527	Hist1h2ba
10458680	1.2	1.09	1.08	0.048168	0.641527	Eif3j; Gm9781
10505000	1.52	1.41	1.08	0.031997	0.641527	Nipsnap3b
10360120	1.54	1.43	1.08	0.014293	0.641527	Ufc1
10428515	1.06	0.94	1.08	0.008225	0.641527	Csmd3
10355742	1.5	1.4	1.08	0.026459	0.641527	Abcb6
10568361	1.31	1.2	1.08	0.039273	0.641527	Yipf5
10373367	1.48	1.37	1.08	0.011644	0.641527	Coq10a
10406205	1.39	1.29	1.08	0.015774	0.641527	Erap1
10573344	1.35	1.24	1.08	0.043358	0.641527	Mir27a
10397604	1.32	1.21	1.08	0.037239	0.641527
10512606	1.58	1.47	1.08	0.048566	0.641527	Hint2
10506643	1.45	1.34	1.08	0.048103	0.641527	Tmem59
10379215	1.24	1.13	1.08	0.040941	0.641527	Ift20
10593219	1.4	1.28	1.08	0.01174	0.641527	Nnmt
10543650	1.27	1.17	1.08	0.001783	0.641527	Tnpo3
10375820	1.26	1.15	1.08	0.025675	0.641527	Clk4
10554164	1.32	1.21	1.08	0.027437	0.641527
10586759	1.3	1.19	1.08	0.016163	0.641527	Bnip2
10394892	1.48	1.36	1.08	0.011747	0.641527	Cpsf3
10468929	1.33	1.22	1.08	0.003917	0.641527	Nmt2
10481147	2.07	1.96	1.08	0.043985	0.641527	Surf4
10477073	1.26	1.15	1.08	0.008109	0.641527	Csnk2a1
10396177	1.29	1.17	1.08	0.011294	0.641527	Actr10
10526049	1.26	1.15	1.08	0.015016	0.641527	Mrps17; LOC100861671
10513112	1.4	1.29	1.08	0.035488	0.641527	Epb4.1l4b
10388579	1.41	1.29	1.08	0.015534	0.641527	Gosr1
10431935	1.54	1.44	1.08	0.035239	0.641527	Amigo2
10464452	1.43	1.32	1.08	0.025161	0.641527	Ighmbp2
10592983	1.54	1.44	1.08	0.030025	0.641527	Atp5l
10527896	1.3	1.19	1.08	0.041647	0.641527	Ankib1
10351603	1.54	1.43	1.08	0.037068	0.641527	Arhgap30
10608702	1.32	1.22	1.07	0.010723	0.641527	C86695
10528662	1.54	1.45	1.07	0.035564	0.641527	Atp5l
10555179	1.28	1.18	1.07	0.046455	0.641527	Prkrir
10514049	1.15	1.05	1.07	0.042462	0.641527	Nfib
10441344	1.36	1.26	1.07	0.038953	0.641527	Scaf8
10440156	1.05	0.95	1.07	0.04468	0.641527	Olfr190; Olfr192
10471904	1.23	1.13	1.07	0.017846	0.641527	Arpc5l
10510176	1.18	1.08	1.07	0.045173	0.641527	Gm13034; Smarca5
10581674	1.31	1.22	1.07	0.045482	0.641527	Sf3b3
10577528	1.3	1.2	1.07	0.00652	0.641527	AI316807
10365230	1.27	1.18	1.07	0.019694	0.641527	Tdg; Gm9855; Gm5806
10386442	1.15	1.05	1.07	0.025353	0.641527	Cops3
10445067	1.25	1.15	1.07	0.030583	0.641527	Znrd1as
10451993	1.46	1.36	1.07	0.048808	0.641527	D17Wsu104e
10438289	1.16	1.07	1.07	0.023347	0.641527	4933432I09Rik
10461558	1.41	1.31	1.07	0.023439	0.641527	Slc15a3
10368090	1.36	1.27	1.07	0.045636	0.641527
10595202	1.06	0.96	1.07	0.020796	0.641527
10392098	1.29	1.19	1.07	0.036908	0.641527	Ftsj3
10447517	1.24	1.13	1.07	0.043581	0.641527	Pisd-ps2
10588294	1.31	1.22	1.07	0.04978	0.641527	Topbp1
10494735	1.33	1.23	1.07	0.007447	0.641527	Gdap2
10375634	1.37	1.26	1.07	0.038611	0.641527	Mapk9
10518372	1.54	1.44	1.07	0.017215	0.641527	Miip
10472277	1.24	1.15	1.07	0.010793	0.641527	2015-03-07
10552475	1.35	1.25	1.07	0.047384	0.641527	Klk12
10405163	1.5	1.4	1.07	0.041152	0.641527	Spin1
10372815	1.18	1.09	1.07	0.037025	0.641527	Lemd3
10580309	1.49	1.39	1.07	0.040099	0.641527	Wdr83
10540480	1.24	1.14	1.07	0.017082	0.641527	Arl8b
10535034	1.24	1.15	1.07	0.013269	0.641527	Zfp68
10448963	1.24	1.14	1.07	0.045504	0.641527	Sstr5
10437586	1.49	1.38	1.07	0.014982	0.641527	Tmem186
10468287	1.21	1.11	1.07	0.026418	0.641527	Usmg5
10529977	1.16	1.08	1.06	0.019011	0.641527	Ppargc1a
10388786	1.42	1.33	1.06	0.043537	0.641527	Supt6h
10453688	1.2	1.11	1.06	0.047424	0.641527
10400165	1.15	1.06	1.06	0.049993	0.641527	Tfb2m
10520288	1.36	1.27	1.06	0.027778	0.641527	Galnt11
10372965	1.23	1.14	1.06	0.008618	0.641527	Usp15
10577449	1.49	1.41	1.06	0.0365	0.641527	Atp7b
10558029	1.42	1.34	1.06	0.028721	0.641527	Sec23ip
10459930	1.33	1.24	1.06	0.039445	0.641527	Ctdp1
10562320	1.21	1.13	1.06	0.041998	0.641527
10469247	1.22	1.13	1.06	0.034838	0.641527
10547926	1.61	1.51	1.06	0.019901	0.641527	Cops7a
10401023	1.44	1.35	1.06	0.032833	0.641527	Wdr89
10519669	1.59	1.5	1.06	0.028119	0.641527
10496324	1.39	1.31	1.06	0.038944	0.641527	Slc39a8
10589848	1.34	1.26	1.06	0.029473	0.641527	Ubp1
10427471	1.28	1.2	1.06	0.046186	0.641527	Osmr
10500388	1.41	1.33	1.06	0.034394	0.641527	Polr3c
10528455	1.17	1.09	1.06	0.025319	0.641527
10367744	1.17	1.08	1.06	0.021962	0.641527
10502191	1.47	1.39	1.06	0.031257	0.641527	Ostc
10360580	1.15	1.07	1.06	0.033931	0.641527	Tfb2m
10354741	1.16	1.08	1.06	0.045806	0.641527	Rftn2
10445293	1.35	1.27	1.06	0.047404	0.641527	Pla2g7
10600899	1.36	1.28	1.06	0.042384	0.641527
10538269	1.12	1.03	1.06	0.035005	0.641527	Dfna5
10501420	1.14	1.05	1.06	0.030008	0.641527	Stxbp3a
10520080	1.34	1.25	1.06	0.038724	0.641527	Rint1
10455961	1.23	1.14	1.06	0.048805	0.641527	Iigp1
10527133	1.38	1.3	1.06	0.034207	0.641527	Wipi2
10581560	1.39	1.3	1.06	0.010557	0.641527	Psmd7
10506004	1.18	1.1	1.06	0.030238	0.641527	Hook1
10549506	1.28	1.2	1.05	0.047828	0.641527	Dennd5b
10440964	1.21	1.15	1.05	0.015119	0.641527	Cryzl1
10511492	1.19	1.12	1.05	0.008458	0.641527
10407926	1.11	1.03	1.05	0.034676	0.641527	Vdac3
10505200	1.38	1.31	1.05	0.031689	0.641527	Hsdl2
10358272	1.26	1.19	1.05	0.024982	0.641527	Lhx9
10575302	1.27	1.2	1.05	0.019095	0.641527	Ap1g1
10368654	1.23	1.15	1.05	0.049087	0.641527	Nt5dc1
10592084	1.54	1.47	1.05	0.018778	0.641527	St3gal4
10453334	1.37	1.3	1.05	0.026746	0.641527	Lrpprc
10464479	1.22	1.15	1.05	0.016205	0.641527	Ppp6r3
10407921	1.11	1.03	1.05	0.034676	0.641527	Vdac3
10380821	1.59	1.52	1.05	0.041597	0.641527	Atp5l
10389421	1.17	1.1	1.05	0.039226	0.641527	Ints2
10522250	1.23	1.16	1.05	0.028875	0.641527	Tmem33
10430871	1.25	1.18	1.05	0.016187	0.641527	Tdg; Gm9855; Gm5806
10345616	1.2	1.13	1.05	0.042453	0.641527	Lipt1
10429341	1.3	1.24	1.05	0.049132	0.641527	Ptk2
10604226	1.08	1.01	1.05	0.010367	0.641527	C1galt1c1
10594948	1.15	1.08	1.05	0.04138	0.641527	Unc13c
10549708	1.36	1.29	1.05	0.045544	0.641527	Tmem190
10397153	1.26	1.2	1.05	0.043717	0.641527	Acot4
10451472	1.24	1.17	1.05	0.030882	0.641527	Rpl7l1
10425421	1.21	1.13	1.05	0.045411	0.641527	Fam83f
10362310	1.2	1.13	1.05	0.041993	0.641527	Ube2l3; Gm10015; LOC100045901; Gm10705; Gm10145; Gm5858
10580663	1.12	1.05	1.05	0.048718	0.641527	Ces1f
10423963	1.24	1.17	1.05	0.041255	0.641527	Eny2
10427035	1.29	1.22	1.05	0.043223	0.641527	Nr4a1
10410889	1.05	0.98	1.05	0.005426	0.641527
10405464	1.4	1.34	1.04	0.015735	0.641527	Grk6
10417895	1.12	1.06	1.04	0.006701	0.641527	Ppp3cb
10429128	1.2	1.14	1.04	0.016693	0.641527	Sla
10420637	1.18	1.13	1.04	0.040152	0.641527	Kpna3
10350684	1.36	1.3	1.04	0.026266	0.641527	Arpc5
10399198	1.34	1.29	1.04	0.049464	0.641527	Ncoa4
10431697	1.26	1.2	1.04	0.016406	0.641527	Abcd2
10529468	1.22	1.17	1.04	0.037152	0.641527	2310079F23Rik
10467907	1.24	1.18	1.04	0.039689	0.641527	Erlin1
10455372	1.2	1.14	1.04	0.036678	0.641527	C330007P06Rik
10447417	1.29	1.23	1.04	0.049407	0.641527	Msh6
10355050	1.25	1.19	1.04	0.035511	0.641527	Raph1
10516007	1.24	1.19	1.04	0.032576	0.641527	Zmpste24
10600857	1.19	1.13	1.04	0.03933	0.641527	Heph
10519691	1.35	1.29	1.04	0.013428	0.641527
10488382	1.21	1.15	1.04	0.025687	0.641527	Cd93
10399648	1.21	1.16	1.04	0.035922	0.641527	Gm5433
10366310	1.14	1.09	1.04	0.010322	0.641527	Osbpl8
10462281	1.21	1.16	1.03	0.048744	0.641527	Vldlr
10600852	1.26	1.21	1.03	0.026619	0.641527	F630028O10Rik
10491960	1.16	1.12	1.03	0.028287	0.641527
10499265	1.3	1.26	1.03	0.018922	0.641527	Prcc
10368883	1.25	1.21	1.03	0.027338	0.641527	Tdg; Gm9855; Gm5806
10601314	1.21	1.16	1.03	0.0385	0.641527	Tsx
10387363	1.53	1.49	1.03	0.012526	0.641527	Cyb5d1
10462623	1.16	1.11	1.03	0.02828	0.641527	Ifit1
10550015	1.05	1	1.03	0.025242	0.641527	2900092C05Rik
10491922	1.11	1.06	1.03	0.037713	0.641527	Naa15
10603796	1.2	1.17	1.02	0.049439	0.641527	4930578C19Rik
10417950	1.2	1.17	1.02	0.029443	0.641527	Ndst2
10516884	1.29	1.26	1.02	0.047667	0.641527	Trnau1ap
10358537	1.28	1.26	1.02	0.047178	0.641527
10444800	1.47	1.43	1.02	0.04748	0.641527	Nhp2l1
10422412	1.11	1.08	1.02	0.041779	0.641527	Slc15a1
10517646	1.33	1.35	-1.01	0.035401	0.641527	Pla2g2f
10507671	1.2	1.22	-1.01	0.030653	0.641527	Guca2a
10363970	1.48	1.5	-1.01	0.043902	0.641527	Rab36
10375463	1.05	1.08	-1.02	0.009078	0.641527	Havcr1
10473919	1.12	1.15	-1.02	0.032414	0.641527	Ckap5
10501762	1.21	1.24	-1.02	0.029954	0.641527	Snx7
10446587	1.24	1.26	-1.02	0.045117	0.641527	C030034I22Rik
10596904	1.11	1.14	-1.02	0.048252	0.641527	Ccdc36
10417373	1	1.04	-1.02	0.027123	0.641527
10524369	1.15	1.18	-1.02	0.042769	0.641527	Hps4
10582941	1.01	1.04	-1.02	0.048547	0.641527	Cwf19l2
10504632	1.13	1.16	-1.02	0.046525	0.641527	E230008N13Rik
10608710	1.19	1.24	-1.03	0.048704	0.641527	Ahsp
10484283	1.03	1.07	-1.03	0.045104	0.641527	Pde1a
10418355	1.18	1.22	-1.03	0.047778	0.641527	Cacna1d
10417326	1.03	1.07	-1.03	0.028505	0.641527
10400089	1.22	1.27	-1.03	0.039688	0.641527	Gm889
10476691	1.07	1.11	-1.03	0.039594	0.641527	Polr3f
10601296	1.13	1.18	-1.03	0.046774	0.641527	Pabpc1l2b-ps
10385096	1.18	1.23	-1.03	0.031	0.641527	Kcnip1
10361767	1.1	1.15	-1.03	0.04997	0.641527	Sf3b5
10448139	1.06	1.11	-1.03	0.020415	0.641527
10578547	1.39	1.44	-1.03	0.03283	0.641527	Helt
10442893	1.31	1.36	-1.03	0.025931	0.641527	Wdr24
10472380	1.12	1.16	-1.03	0.013926	0.641527	Scn2a1
10508647	1.06	1.1	-1.03	0.04783	0.641527
10511739	1.09	1.14	-1.03	0.048664	0.641527	Cpne3
10464647	1.31	1.35	-1.03	0.046608	0.641527	Tbc1d10c
10398386	1.07	1.11	-1.03	0.026384	0.641527	Mir299
10508649	1.06	1.1	-1.03	0.04783	0.641527
10476342	1.09	1.13	-1.03	0.035054	0.641527	4921508D12Rik
10536324	1.11	1.15	-1.03	0.043982	0.641527	Asb4
10583264	1.21	1.25	-1.03	0.042414	0.641527	Mre11a
10566172	1.04	1.08	-1.03	0.043744	0.641527	Olfr78
10417264	1.02	1.06	-1.03	0.021759	0.641527	Gm3002; Gm3696; Gm3500; Gm5796; Gm10340; Gm2897
10562289	1.06	1.1	-1.03	0.038073	0.641527	Gm5058; Gm9156
10483871	1.28	1.32	-1.03	0.048537	0.641527	Ttn
10347564	1.36	1.4	-1.03	0.048285	0.641527	Dnajb2
10566400	1.14	1.18	-1.03	0.03607	0.641527	Olfr667
10412520	1.01	1.06	-1.03	0.046971	0.641527
10349773	1.29	1.33	-1.03	0.043377	0.641527	Klhdc8a
10564023	0.93	0.97	-1.03	0.044768	0.641527
10344990	1.19	1.23	-1.03	0.048652	0.641527	Crispld1
10404016	1.14	1.19	-1.03	0.00951	0.641527	Vmn1r218
10504574	0.93	0.98	-1.03	0.037004	0.641527
10589166	1.29	1.33	-1.03	0.029609	0.641527	Slc26a6
10347992	1.11	1.15	-1.03	0.019465	0.641527	Spata3
10429385	1.27	1.3	-1.03	0.044912	0.641527	Mir151
10501483	1.33	1.38	-1.03	0.041832	0.641527
10365792	1.17	1.21	-1.03	0.024507	0.641527	Ccdc38
10417485	1	1.04	-1.03	0.02467	0.641527	Gm10413; Gm5797; Gm3149; Gm8362; Gm3047; Gm6337; Gm3187; Gm3012; Gm8279; Gm5795; Gm10338; Gm3727; Gm3685; Gm3127; Gm3182; Gm7876
10606158	1.13	1.18	-1.03	0.046774	0.641527	Pabpc1l2b-ps
10599884	1.01	1.05	-1.03	0.024758	0.641527	Slitrk2
10446823	1.18	1.23	-1.03	0.045271	0.641527	Yipf4
10397557	0.9	0.96	-1.04	0.024216	0.641527
10563939	1.1	1.16	-1.04	0.028815	0.641527
10591180	1.02	1.07	-1.04	0.043286	0.641527	Olfr828
10573112	1.13	1.19	-1.04	0.018359	0.641527
10599696	1.13	1.18	-1.04	0.028574	0.641527	Ddx26b
10469637	1.07	1.13	-1.04	0.023386	0.641527	Myo3a
10570002	1.09	1.15	-1.04	0.048839	0.641527
10608596	1.06	1.11	-1.04	0.042582	0.641527
10497048	1.14	1.19	-1.04	0.026269	0.641527
10438854	1.11	1.16	-1.04	0.024574	0.641527	Atp13a4
10349147	1.02	1.08	-1.04	0.01977	0.641527	Serpinb7
10485809	1.03	1.08	-1.04	0.041979	0.641527	Olfr1312
10456096	1.18	1.24	-1.04	0.026317	0.641527	Pde6a
10440376	1.15	1.21	-1.04	0.035251	0.641527	Lipi
10360418	0.99	1.05	-1.04	0.036782	0.641527	Rgs7
10361914	1.1	1.16	-1.04	0.017162	0.641527
10572975	1.13	1.18	-1.04	0.027542	0.641527	Ttc29
10595892	1.14	1.2	-1.04	0.028508	0.641527
10380739	1.43	1.49	-1.04	0.034998	0.641527	Osbpl7
10462454	1.1	1.15	-1.04	0.021975	0.641527	Uhrf2
10356470	1.12	1.18	-1.04	0.015145	0.641527	Glrp1
10595840	1.18	1.24	-1.04	0.040875	0.641527	Acpl2
10388958	1.19	1.24	-1.04	0.043063	0.641527
10417452	0.97	1.03	-1.04	0.018282	0.641527	4930555G01Rik; Gm3002; Gm2897
10389190	1.14	1.2	-1.04	0.039949	0.641527	Gm11435
10521622	1.16	1.21	-1.04	0.044012	0.641527
10570356	1.33	1.39	-1.04	0.041907	0.641527	Tmco3
10385428	1.26	1.32	-1.04	0.037165	0.641527	Itk
10603425	1.13	1.19	-1.04	0.01167	0.641527	Glod5
10459614	1.17	1.24	-1.04	0.045637	0.641527	4930546C10Rik
10555773	1.14	1.19	-1.04	0.040471	0.641527	Olfr593
10571362	1.17	1.22	-1.04	0.038873	0.641527	AI429214
10568951	1.21	1.27	-1.04	0.007631	0.641527	Olfr522
10372145	1.16	1.21	-1.04	0.046616	0.641527	Alx1
10353460	1.2	1.26	-1.04	0.044096	0.641527	Kcnq5
10565393	1.04	1.09	-1.04	0.025654	0.641527	Olfr304
10549473	1.06	1.11	-1.04	0.02226	0.641527	Caprin2
10523134	1.44	1.5	-1.04	0.022347	0.641527	Pf4
10570982	1.36	1.42	-1.04	0.034078	0.641527	Fgfr1
10505254	0.87	0.93	-1.04	0.026898	0.641527
10403925	1.15	1.2	-1.04	0.034426	0.641527
10350896	1.17	1.23	-1.04	0.034592	0.641527	Astn1
10355343	1.18	1.23	-1.04	0.036573	0.641527	Abca12
10368277	1.05	1.11	-1.04	0.014392	0.641527	Snora33
10417286	0.98	1.04	-1.04	0.042451	0.641527
10501647	1.01	1.07	-1.04	0.01256	0.641527
10537545	1.1	1.16	-1.04	0.00475	0.641527
10395869	1.17	1.22	-1.04	0.040576	0.641527	4921506M07Rik; Ttc6
10525473	1.21	1.27	-1.04	0.011761	0.641527	Tmem120b
10546762	1.01	1.06	-1.04	0.014644	0.641527	Il5ra
10348739	1.3	1.36	-1.04	0.034603	0.641527	Sned1
10436198	1.18	1.24	-1.04	0.04764	0.641527
10409790	1.2	1.26	-1.04	0.020887	0.641527	4932411G14Rik
10475350	1.17	1.23	-1.04	0.039579	0.641527	Serf2
10455092	1.13	1.19	-1.04	0.0267	0.641527	Pcdhb12
10381118	1.32	1.38	-1.04	0.022767	0.641527	Gast
10366864	1	1.06	-1.04	0.025074	0.641527	F420014N23Rik
10565888	1.22	1.27	-1.04	0.041223	0.641527	Gm10603
10570590	1.16	1.21	-1.04	0.019021	0.641527	Spag11b
10522288	1.32	1.37	-1.04	0.008732	0.641527	Shisa3
10599888	1.13	1.18	-1.04	0.033562	0.641527
10435581	1.23	1.29	-1.04	0.004264	0.641527	Polq
10417446	0.97	1.03	-1.04	0.018282	0.641527	4930555G01Rik; Gm3002; Gm2897
10514421	1.16	1.22	-1.04	0.015899	0.641527	Lrrc19
10591218	0.94	1	-1.04	0.024699	0.641527
10439710	1.22	1.27	-1.04	0.04744	0.641527	Phldb2
10413999	1.1	1.16	-1.04	0.016225	0.641527	Gm626
10580782	1.35	1.4	-1.04	0.00653	0.641527	Dok4
10512411	1.35	1.41	-1.04	0.047961	0.641527	Fancg
10491627	1.16	1.22	-1.04	0.049899	0.641527	4932438A13Rik
10386238	1.22	1.28	-1.04	0.027594	0.641527	Obscn
10347748	1.19	1.24	-1.04	0.012289	0.641527	Acsl3
10526797	1.09	1.15	-1.04	0.005811	0.641527	Stag3
10375567	1.12	1.18	-1.04	0.028004	0.641527	Olfr1384
10597898	1.4	1.45	-1.04	0.047287	0.641527
10351099	1.13	1.18	-1.04	0.043956	0.641527	Tnfsf18
10451679	1.06	1.12	-1.04	0.049524	0.641527	Daam2
10564726	1.26	1.31	-1.04	0.046501	0.641527	Rlbp1
10376839	1.36	1.42	-1.04	0.039415	0.641527	Ttc19
10504456	1.13	1.19	-1.04	0.02181	0.641527	Ccin
10432785	1.32	1.38	-1.04	0.02418	0.641527	Krt5
10513824	1.21	1.29	-1.05	0.027685	0.641527	Cdk5rap2
10505258	0.85	0.93	-1.05	0.030711	0.641527
10561059	1.46	1.53	-1.05	0.030277	0.641527	Gm7092
10529264	1.31	1.38	-1.05	0.023159	0.641527	Spon2
10521815	1.12	1.19	-1.05	0.045452	0.641527
10563993	0.97	1.05	-1.05	0.045173	0.641527
10508247	1.06	1.13	-1.05	0.046173	0.641527
10589087	1.09	1.16	-1.05	0.035465	0.641527	Prkar2a
10430974	1.72	1.79	-1.05	0.025889	0.641527	Arfgap3
10457938	1	1.07	-1.05	0.043737	0.641527
10564043	0.98	1.05	-1.05	0.028615	0.641527
10564021	0.97	1.05	-1.05	0.045173	0.641527
10505246	0.85	0.93	-1.05	0.030711	0.641527
10420171	1.51	1.59	-1.05	0.025199	0.641527	Adcy4
10608196	1.09	1.16	-1.05	0.034769	0.641527
10607888	1.07	1.13	-1.05	0.003364	0.641527
10535415	1.24	1.31	-1.05	0.045965	0.641527	Gm3925
10563967	0.98	1.05	-1.05	0.028615	0.641527
10392560	1.13	1.2	-1.05	0.036983	0.641527	Abca9
10405870	0.99	1.05	-1.05	0.037945	0.641527
10396346	1.25	1.33	-1.05	0.023599	0.641527	1810048J11Rik
10521182	1.22	1.29	-1.05	0.042532	0.641527	Fam193a
10591660	1.29	1.36	-1.05	0.036436	0.641527	Epor
10547396	1.39	1.46	-1.05	0.016545	0.641527	Wnt5b
10603228	1.03	1.11	-1.05	0.033274	0.641527
10348945	1.21	1.28	-1.05	0.00567	0.641527
10570518	1.31	1.38	-1.05	0.038194	0.641527	Myom2
10561561	1.31	1.38	-1.05	0.023311	0.641527	Ryr1
10584674	1.36	1.44	-1.05	0.010549	0.641527	Mcam
10564025	0.97	1.05	-1.05	0.045173	0.641527
10505261	1	1.07	-1.05	0.022349	0.641527
10417239	0.96	1.04	-1.05	0.046558	0.641527
10401968	1.13	1.2	-1.05	0.018031	0.641527	Galc
10365015	1.6	1.67	-1.05	0.002522	0.641527	Zfr2
10605943	1.42	1.5	-1.05	0.030674	0.641527	Pdzd11
10351903	1.19	1.26	-1.05	0.025142	0.641527	Olfr420
10412345	1.11	1.18	-1.05	0.015363	0.641527	Parp8
10607064	1.06	1.14	-1.05	0.042167	0.641527	Gucy2f
10474671	1.25	1.31	-1.05	0.049202	0.641527	Spred1
10608033	1.09	1.16	-1.05	0.034769	0.641527
10514240	1.09	1.16	-1.05	0.02991	0.641527	Slc24a2
10391990	1.22	1.3	-1.05	0.013936	0.641527	Kansl1
10430425	1.13	1.2	-1.05	0.036543	0.641527	Lgals2
10577240	1.33	1.4	-1.05	0.008259	0.641527	Csmd1
10557816	1.48	1.55	-1.05	0.044683	0.641527	Bckdk
10434348	1.34	1.41	-1.05	0.036376	0.641527	Eif2b5
10573979	1.2	1.27	-1.05	0.047069	0.641527	Gnao1
10362758	1.35	1.42	-1.05	0.019147	0.641527	Zbtb24
10435162	1.25	1.32	-1.05	0.025929	0.641527	Lrch3
10602401	1.37	1.44	-1.05	0.017307	0.641527	Fgd1
10515943	1.18	1.25	-1.05	0.027953	0.641527	Ctps
10522503	1.26	1.33	-1.05	0.034614	0.641527	Pdgfra
10591131	1	1.06	-1.05	0.022998	0.641527	Fat3
10550509	1.29	1.36	-1.05	0.029135	0.641527	Pglyrp1
10358713	1.02	1.09	-1.05	0.037653	0.641527	1700025G04Rik
10408379	1.19	1.26	-1.05	0.049501	0.641527	Prl8a6
10544642	1.15	1.21	-1.05	0.043418	0.641527
10554392	1.1	1.17	-1.05	0.020608	0.641527	D330012F22Rik
10420385	1.32	1.39	-1.05	0.019799	0.641527	N6amt2
10365123	1.4	1.46	-1.05	0.044954	0.641527	Dohh; LOC100503793
10495385	1.06	1.13	-1.05	0.023916	0.641527	4921515J06Rik
10550409	1.08	1.16	-1.05	0.027487	0.641527	Psg16
10517083	1.4	1.46	-1.05	0.039378	0.641527	Pigv
10423770	1.12	1.19	-1.05	0.015018	0.641527	Grhl2
10560347	1.12	1.19	-1.05	0.021143	0.641527	Gm9519
10471929	1.03	1.1	-1.05	0.034089	0.641527	Arhgap15
10563899	0.89	0.96	-1.05	0.043121	0.641527
10522908	1.14	1.2	-1.05	0.034397	0.641527	4931407G18Rik
10386349	1.09	1.16	-1.05	0.009559	0.641527	A230051G13Rik; LOC100862303
10606475	1.01	1.08	-1.05	0.037313	0.641527	Hdx
10501489	1.07	1.15	-1.05	0.037956	0.641527
10437224	1.12	1.19	-1.05	0.036955	0.641527	Mx2
10367770	1.28	1.35	-1.05	0.038449	0.641527
10479483	1.29	1.36	-1.05	0.039456	0.641527	Birc7
10381826	1.04	1.1	-1.05	0.012123	0.641527
10508907	1.17	1.25	-1.05	0.03249	0.641527	Lin28a
10425801	1.34	1.41	-1.05	0.049903	0.641527	Bik
10390969	3.14	3.22	-1.05	0.044475	0.641527	Krt33b
10400805	1.25	1.32	-1.05	0.006661	0.641527	Nin
10543369	1.15	1.22	-1.05	0.034187	0.641527	Cadps2
10538187	1.28	1.36	-1.05	0.040972	0.641527	Gpnmb
10456972	1.15	1.22	-1.05	0.025697	0.641527	Gm10265
10563971	0.98	1.05	-1.05	0.028615	0.641527
10452535	0.95	1.02	-1.05	0.049384	0.641527	Gm10495
10383564	1.25	1.31	-1.05	0.043356	0.641527	Fn3k
10423745	1.18	1.26	-1.05	0.038857	0.641527	Spag1
10550459	1.04	1.11	-1.05	0.032846	0.641527	Gm5155
10413943	1.29	1.36	-1.05	0.030455	0.641527	Lrrc18
10543510	1.08	1.16	-1.05	0.042001	0.641527	Mir592; Grm8
10548375	1.16	1.23	-1.05	0.024027	0.641527	Clec7a
10467802	1.24	1.31	-1.05	0.039179	0.641527	Hps1
10563858	1.08	1.15	-1.05	0.029041	0.641527	Gabrg3
10347282	1.19	1.26	-1.05	0.015702	0.641527	Rufy4
10563965	0.98	1.05	-1.05	0.028615	0.641527
10417421	1	1.06	-1.05	0.019309	0.641527	Gm2897
10497033	1.08	1.15	-1.05	0.020832	0.641527	Lrriq3
10521759	1.19	1.26	-1.05	0.035176	0.641527	Slit2
10534066	1.01	1.08	-1.05	0.032939	0.641527	2015-09-14
10484624	1.04	1.11	-1.05	0.038808	0.641527	Olfr1086
10526720	1.16	1.24	-1.05	0.005058	0.641527	Smok3a; Smok3b
10377117	1.22	1.28	-1.05	0.027941	0.641527	Myh4
10439651	1.19	1.26	-1.05	0.008963	0.641527	Cd200
10584488	1.04	1.11	-1.05	0.016935	0.641527	Olfr944
10455342	1.11	1.18	-1.05	0.003861	0.641527
10382788	1.21	1.28	-1.05	0.023278	0.641527	Galr2
10501034	1	1.06	-1.05	0.02433	0.641527	BC051070
10606820	1.04	1.11	-1.05	0.038935	0.641527	1700008I05Rik
10474006	1.25	1.32	-1.05	0.028985	0.641527	Phf21a
10560754	1.18	1.25	-1.05	0.041151	0.641527
10454212	1.17	1.23	-1.05	0.04633	0.641527	Mep1b
10525955	1.34	1.41	-1.05	0.033911	0.641527	Fzd10
10580061	1.37	1.43	-1.05	0.040539	0.641527	Il27ra
10345206	1.18	1.26	-1.05	0.03532	0.641527
10541182	1.45	1.53	-1.05	0.022811	0.641527	Fbxl14
10457888	1.12	1.18	-1.05	0.040914	0.641527	5730494M16Rik
10583441	1.05	1.12	-1.05	0.031475	0.641527	Olfr872
10466288	1.37	1.44	-1.05	0.023991	0.641527	Olfr1428
10504865	1.23	1.3	-1.05	0.020001	0.641527	Invs
10416242	1.26	1.33	-1.05	0.048927	0.641527	Pebp4
10433431	1.05	1.13	-1.05	0.018002	0.641527
10531950	1.1	1.16	-1.05	0.035365	0.641527
10354868	1.02	1.09	-1.05	0.031258	0.641527	Fam126b
10497944	1.12	1.19	-1.05	0.030716	0.641527	Mfsd8
10533462	1.02	1.09	-1.05	0.029681	0.641527	Rad9b
10546396	1.34	1.41	-1.05	0.003115	0.641527	Mrps25
10608709	1.38	1.47	-1.06	0.014164	0.641527	Nkain1
10489915	1.28	1.36	-1.06	0.018442	0.641527	Fam65c
10603116	1.07	1.15	-1.06	0.003758	0.641527	Asb11
10418950	1.42	1.51	-1.06	0.01045	0.641527	Ldb3
10426016	1.32	1.41	-1.06	0.006896	0.641527	Gtse1
10557060	1.28	1.37	-1.06	0.026082	0.641527	4933427G17Rik
10568962	1.06	1.15	-1.06	0.005515	0.641527	Olfr532
10389293	1.44	1.53	-1.06	0.023544	0.641527	Mrm1
10410148	1.16	1.25	-1.06	0.008817	0.641527	Cntnap3
10360415	1.19	1.28	-1.06	0.011122	0.641527	Grem2
10371296	1.21	1.29	-1.06	0.037144	0.641527	Glt8d2
10599092	1.02	1.1	-1.06	0.027667	0.641527
10575909	1.59	1.68	-1.06	0.03045	0.641527	Adad2
10502961	1.26	1.34	-1.06	0.039541	0.641527	Lhx8
10555915	1.1	1.19	-1.06	0.034091	0.641527	Olfr688
10418616	1.17	1.25	-1.06	0.022945	0.641527	Dnahc1
10550770	1.14	1.22	-1.06	0.043898	0.641527	Vmn1r114; Vmn1r93; Vmn1r126; Vmn1r121; Gm10670; Gm10666; Gm4214; Gm4175; Gm10665
10574143	1.14	1.22	-1.06	0.032253	0.641527	Nlrc5
10576524	1.24	1.32	-1.06	0.021535	0.641527	Gm505
10368881	1.18	1.26	-1.06	0.0495	0.641527	Armc2
10594747	1.31	1.39	-1.06	0.007294	0.641527
10597935	1.11	1.19	-1.06	0.004662	0.641527	Cdcp1
10399642	1.28	1.36	-1.06	0.028159	0.641527
10383883	1.29	1.37	-1.06	0.039117	0.641527	Gm11961
10530612	1.25	1.33	-1.06	0.01389	0.641527	Fryl
10605867	1.05	1.14	-1.06	0.028503	0.641527
10429524	1.18	1.27	-1.06	0.032467	0.641527	D730001G18Rik
10525387	1.14	1.22	-1.06	0.042343	0.641527	Gpn3
10493910	1.13	1.21	-1.06	0.031997	0.641527	Gm4858
10464328	1.33	1.42	-1.06	0.023917	0.641527	Pnliprp2
10502805	1.18	1.27	-1.06	0.015081	0.641527	Ptgfr
10528484	1.18	1.27	-1.06	0.042605	0.641527	Srpk2
10512919	1.26	1.35	-1.06	0.039893	0.641527	Grin3a
10424392	1.07	1.15	-1.06	0.036606	0.641527	9930014A18Rik
10607539	1.22	1.31	-1.06	0.006108	0.641527	Mbtps2
10428943	1	1.08	-1.06	0.022376	0.641527	Gsdmc
10466040	1.41	1.49	-1.06	0.013172	0.641527	Cd5
10449775	1.36	1.44	-1.06	0.026457	0.641527	Notch3
10416974	1.41	1.5	-1.06	0.044164	0.641527	Gpc6
10547765	1.07	1.16	-1.06	0.012378	0.641527	Mir141
10553354	1.32	1.4	-1.06	0.022467	0.641527	Nav2
10585338	1.03	1.12	-1.06	0.020547	0.641527	Kdelc2
10452508	1.34	1.43	-1.06	0.041375	0.641527	Twsg1
10566091	1.14	1.22	-1.06	0.007952	0.641527	Chrna10
10516427	1.3	1.39	-1.06	0.011333	0.641527	Ncdn
10562576	1.13	1.21	-1.06	0.044825	0.641527	Plekhf1
10535931	1.07	1.15	-1.06	0.015805	0.641527	Zar1l
10580085	1.22	1.3	-1.06	0.012906	0.641527	Dcaf15
10358547	1.09	1.17	-1.06	0.025379	0.641527	Hmcn1
10412503	0.98	1.06	-1.06	0.025266	0.641527
10552440	1.22	1.3	-1.06	0.04077	0.641527	Zfp719
10586306	1.26	1.35	-1.06	0.018417	0.641527	Igdcc4
10506452	1.13	1.22	-1.06	0.026455	0.641527	AY512949
10362717	1.26	1.35	-1.06	0.026741	0.641527	Wasf1
10355193	1.51	1.6	-1.06	0.031447	0.641527	Crygc
10602765	1.33	1.41	-1.06	0.035487	0.641527	Klhl34
10540509	1.21	1.29	-1.06	0.038283	0.641527	Grm7
10431124	1.33	1.42	-1.06	0.045149	0.641527	Pnpla5
10446235	1.34	1.43	-1.06	0.002673	0.641527	Trip10
10437191	1.23	1.32	-1.06	0.037142	0.641527	B3galt5
10497381	1.18	1.27	-1.06	0.035428	0.641527	Cyp7b1
10497520	1.13	1.21	-1.06	0.035082	0.641527	Ect2
10457168	1.1	1.18	-1.06	0.043776	0.641527	Cd226
10511486	1.02	1.1	-1.06	0.032959	0.641527	4930448K20Rik
10566603	1.05	1.13	-1.06	0.040836	0.641527	Olfr702
10440070	1.05	1.14	-1.06	0.0129	0.641527	Tmem30c
10413835	1.05	1.14	-1.06	0.045465	0.641527	Msmb
10530029	1.22	1.3	-1.06	0.035005	0.641527	Lgi2
10405585	1.04	1.12	-1.06	0.003245	0.641527	Gm10781
10358892	1.01	1.1	-1.06	0.017217	0.641527
10553477	1.08	1.16	-1.06	0.045956	0.641527	Ano5
10466521	1.11	1.19	-1.06	0.046278	0.641527	Gcnt1
10535103	1.29	1.38	-1.06	0.020675	0.641527	Micall2
10417302	1	1.09	-1.06	0.026521	0.641527	Gm10340
10399087	1.03	1.1	-1.06	0.011769	0.641527	Ncapg2
10557397	1.31	1.4	-1.06	0.02564	0.641527
10603306	1.06	1.14	-1.06	0.013132	0.641527	Mir362
10574456	1.06	1.15	-1.06	0.038258	0.641527	Cklf
10445458	1.24	1.32	-1.06	0.010138	0.641527	Xpo5
10440794	1.2	1.29	-1.06	0.045141	0.641527	2610039C10Rik
10599286	1.14	1.22	-1.06	0.02506	0.641527	Rhox2e; Rhox2a; Rhox2b; Rhox2c; Rhox2f
10568863	0.98	1.06	-1.06	0.037152	0.641527	Mir202
10505213	1.61	1.69	-1.06	0.035596	0.641527	E130308A19Rik
10599096	1	1.08	-1.06	0.007862	0.641527	Gm10058; Gm10230; Gm10486; Gm14632; Gm14819; Gm4836; Gm2012; Gm6121; Gm10487; Gm10096; Gm10147; Gm10488; Gm5935
10376796	1.31	1.39	-1.06	0.037966	0.641527	Grap
10386963	1.36	1.45	-1.06	0.034446	0.641527	F930015N05Rik; Hs3st3a1
10420503	1.15	1.24	-1.06	0.04075	0.641527	Setdb2
10494972	1.03	1.12	-1.06	0.013125	0.641527	Bcl2l15
10526541	1.33	1.41	-1.06	0.038259	0.641527
10503828	1.02	1.11	-1.06	0.037665	0.641527	Lyrm2
10590586	1.3	1.38	-1.06	0.02441	0.641527	Limd1
10371796	1.21	1.29	-1.06	0.031127	0.641527	Slc17a8
10414485	1.12	1.2	-1.06	0.046117	0.641527	Olfr743
10437963	1.34	1.42	-1.06	0.046727	0.641527	Mzt2
10424068	0.87	0.95	-1.06	0.040389	0.641527
10567522	1.51	1.6	-1.06	0.015326	0.641527
10431962	1.17	1.26	-1.06	0.031469	0.641527	Endou
10364112	1.22	1.3	-1.06	0.020247	0.641527	Gm5134
10477600	1.2	1.29	-1.06	0.048773	0.641527
10603066	1.13	1.21	-1.06	0.010404	0.641527	Ace2
10470913	1.14	1.22	-1.06	0.039138	0.641527	Pkn3
10505008	1.3	1.38	-1.06	0.016323	0.641527	Slc44a1
10537026	1.08	1.17	-1.06	0.0321	0.641527	Cpa4
10604340	1.09	1.17	-1.06	0.03794	0.641527
10491699	1.19	1.27	-1.06	0.034718	0.641527	Fgf2
10403009	1.09	1.18	-1.06	0.004654	0.641527
10416541	1.26	1.34	-1.06	0.021491	0.641527	Enox1
10366739	1.18	1.26	-1.06	0.042802	0.641527
10526718	1.15	1.23	-1.06	0.00486	0.641527	Smok3a; Smok3b
10508249	1.33	1.42	-1.06	0.018706	0.641527	Gm12942
10576692	1.11	1.2	-1.06	0.005274	0.641527	Insr
10572815	1.26	1.34	-1.06	0.023721	0.641527
10368409	1.27	1.35	-1.06	0.033706	0.641527	Lama2
10394245	1.24	1.33	-1.06	0.029411	0.641527	Dnajc27
10358399	1.01	1.09	-1.06	0.014473	0.641527	Rgs13
10545045	1.03	1.11	-1.06	0.019026	0.641527	Fam13a
10345558	1.1	1.18	-1.06	0.047624	0.641527	Vwa3b
10432566	1.03	1.12	-1.06	0.023786	0.641527	1700030F18Rik
10542959	1.03	1.11	-1.06	0.049784	0.641527	Bet1
10463254	1.06	1.14	-1.06	0.028732	0.641527	D19Ertd386e
10603975	1	1.08	-1.06	0.007862	0.641527	Gm10058; Gm10230; Gm10486; Gm14632; Gm14819; Gm4836; Gm2012; Gm6121; Gm10487; Gm10096; Gm10147; Gm10488; Gm5935
10502240	1.26	1.35	-1.06	0.044575	0.641527	Npnt
10557317	1.33	1.41	-1.06	0.035664	0.641527	Jmjd5
10429538	1.31	1.4	-1.06	0.049404	0.641527	Cyp11b1
10514338	1.21	1.29	-1.06	0.015566	0.641527	Mir31
10419015	1.39	1.47	-1.06	0.025637	0.641527	Cdhr1
10416850	1.16	1.24	-1.06	0.01697	0.641527	Scel
10539091	1.25	1.33	-1.06	0.025689	0.641527	Sftpb
10361748	1.15	1.23	-1.06	0.041861	0.641527	Fbxo30
10518224	1.11	1.2	-1.06	0.021669	0.641527	Gm13178
10454885	1.4	1.47	-1.06	0.013041	0.641527	Slc4a9
10560702	1.23	1.31	-1.06	0.046458	0.641527	Ceacam19
10564237	1.06	1.14	-1.06	0.010503	0.641527	Gm9801
10361292	1.11	1.19	-1.06	0.042585	0.641527	Cr2
10349648	1.31	1.4	-1.06	0.037064	0.641527	Ctse
10518812	1.21	1.3	-1.06	0.032822	0.641527	Camta1
10407278	1.08	1.17	-1.06	0.043234	0.641527
10533725	1.24	1.33	-1.06	0.046473	0.641527	Gpr81
10463140	1.22	1.31	-1.06	0.038191	0.641527	Lcor
10377010	1.16	1.25	-1.06	0.044197	0.641527	Sco1
10488973	1.25	1.34	-1.06	0.017777	0.641527	Fer1l4
10515213	1.33	1.42	-1.06	0.029173	0.641527	Dmbx1
10497622	1.09	1.17	-1.06	0.010815	0.641527	Lrrc34
10585972	1.1	1.19	-1.06	0.03983	0.641527
10357043	1.28	1.36	-1.06	0.030186	0.641527	Bcl2
10355550	1.16	1.24	-1.06	0.030754	0.641527	Cxcr1
10569278	1.16	1.25	-1.06	0.017629	0.641527	Dusp8
10555787	1.11	1.19	-1.06	0.029528	0.641527	Olfr599
10395608	0.95	1.04	-1.06	0.029304	0.641527
10417258	1.02	1.09	-1.06	0.013819	0.641527	Gm10340
10388613	1.16	1.24	-1.06	0.043104	0.641527	Ccdc55
10579079	1.28	1.37	-1.06	0.048235	0.641527	Zfp869
10438069	1.06	1.14	-1.06	0.014869	0.641527
10430555	1.1	1.18	-1.06	0.049336	0.641527	Dmc1
10526261	1.32	1.41	-1.06	0.024975	0.641527	Stx1a
10555848	1.16	1.25	-1.06	0.021714	0.641527	Trim6
10606443	0.97	1.05	-1.06	0.041476	0.641527
10538808	1.06	1.14	-1.06	0.027758	0.641527
10473981	1.3	1.39	-1.06	0.022471	0.641527	Ambra1
10347741	1.02	1.1	-1.06	0.02033	0.641527	Mogat1
10595805	1.13	1.21	-1.06	0.039215	0.641527	Rasa2
10425076	0.98	1.07	-1.06	0.03835	0.641527
10555089	1.12	1.2	-1.06	0.030308	0.641527	Rsf1
10545993	1.29	1.38	-1.06	0.024688	0.641527	Gkn1
10531887	1.11	1.19	-1.06	0.03486	0.641527	Slc10a6
10602840	1.2	1.27	-1.06	0.035375	0.641527	Sh3kbp1
10608643	1.52	1.62	-1.07	0.031602	0.641527
10608688	1.16	1.26	-1.07	0.011531	0.641527
10442786	1.17	1.26	-1.07	0.026574	0.641527	Tpsb2
10493688	1.2	1.3	-1.07	0.013472	0.641527	Nup210l
10512612	1.27	1.36	-1.07	0.005886	0.641527	4930412F15Rik
10531120	1	1.09	-1.07	0.032442	0.641527	Csn2
10599792	1.12	1.22	-1.07	0.039429	0.641527	Vgll1
10470973	1.34	1.44	-1.07	0.001177	0.641527	Nup188
10382692	1.29	1.39	-1.07	0.034973	0.641527	2210020M01Rik
10599075	0.99	1.09	-1.07	0.003182	0.641527	Gm10058; Gm10230; Gm10486; Gm14632; Gm14819; Gm4836; Gm2012; Gm6121; Gm10487; Gm10096; Gm10147; Gm10488; Gm5935
10356514	1.19	1.28	-1.07	0.049568	0.641527	Iqca
10603986	0.98	1.09	-1.07	0.011834	0.641527	Gm10058; Gm10230; Gm10486; Gm14632; Gm14819; Gm4836; Gm2012; Gm6121; Gm10487; Gm10096; Gm10147; Gm10488; Gm5935
10438421	1.03	1.12	-1.07	0.038433	0.641527	Olfr164
10415388	1.44	1.54	-1.07	0.030179	0.641527	Ltb4r2
10530017	1.38	1.48	-1.07	0.045215	0.641527	Ccdc149
10452566	1.2	1.3	-1.07	0.036805	0.641527	9130404H23Rik
10400319	1.11	1.2	-1.07	0.042915	0.641527	Gm10465
10465059	1.26	1.36	-1.07	0.004639	0.641527	Ctsw
10550826	1.06	1.16	-1.07	0.029059	0.641527	Vmn1r181
10427461	1.27	1.37	-1.07	0.018194	0.641527	Ptger4
10428209	1.02	1.12	-1.07	0.029944	0.641527
10534014	1.27	1.37	-1.07	0.037769	0.641527	5930412G12Rik
10578981	1.13	1.23	-1.07	0.046539	0.641527
10373918	1.31	1.41	-1.07	0.013159	0.641527	Lif
10605631	1.05	1.15	-1.07	0.014698	0.641527
10603964	0.99	1.09	-1.07	0.003182	0.641527	Gm10058; Gm10230; Gm10486; Gm14632; Gm14819; Gm4836; Gm6121; Gm10487; Gm10096; Gm10147; Gm10488; Gm5169
10461475	1.54	1.64	-1.07	0.029434	0.641527	Cpsf7
10497505	1.06	1.17	-1.07	0.006302	0.641527	Nlgn1
10477167	1.21	1.3	-1.07	0.049166	0.641527	Mcts2
10538885	1.64	1.73	-1.07	0.032912	0.641527
10550365	1.36	1.46	-1.07	0.016569	0.641527	Prkd2
10420114	1.46	1.56	-1.07	0.033168	0.641527	Tgm1
10454306	1.11	1.21	-1.07	0.030076	0.641527	Zfp35
10364324	1.42	1.53	-1.07	0.041467	0.641527	Gm10100
10447108	1.16	1.26	-1.07	0.01886	0.641527	Arhgef33
10362581	1.2	1.3	-1.07	0.008127	0.641527	Tube1
10415090	1.15	1.25	-1.07	0.034481	0.641527
10560202	1.4	1.51	-1.07	0.044126	0.641527	Gltscr1
10473578	1.07	1.17	-1.07	0.029274	0.641527	Olfr1153
10424082	1.34	1.43	-1.07	0.036789	0.641527	Aard
10459158	1.32	1.42	-1.07	0.029686	0.641527	Hmgxb3
10510923	1.29	1.38	-1.07	0.016922	0.641527	Mmel1
10427420	1.19	1.28	-1.07	0.02089	0.641527	Fbxo4
10516544	1.35	1.45	-1.07	0.018764	0.641527	Hpca
10575380	1.29	1.39	-1.07	0.019236	0.641527	Hydin
10405842	0.98	1.08	-1.07	0.018492	0.641527	4932441B19Rik
10482824	1.18	1.27	-1.07	0.001656	0.641527	Acvr1
10383214	1.26	1.36	-1.07	0.003966	0.641527	Rnf213
10539194	1.07	1.16	-1.07	0.032895	0.641527	Reg2
10540401	1.09	1.19	-1.07	0.020138	0.641527	Lrrn1
10391612	1.13	1.23	-1.07	0.015434	0.641527	Atxn7l3
10588819	1.18	1.28	-1.07	0.036575	0.641527	Cdhr4
10438378	1.22	1.32	-1.07	0.044174	0.641527	Cdc45
10589541	1.22	1.32	-1.07	0.024598	0.641527	Kif9
10359255	1.19	1.28	-1.07	0.021856	0.641527	Fam5b
10572301	1.66	1.76	-1.07	0.047541	0.641527	Mef2b; 2310045N01Rik
10552526	1.1	1.2	-1.07	0.023173	0.641527	Klk5
10345411	1.67	1.77	-1.07	0.022413	0.641527	Arhgef4
10570963	1.07	1.17	-1.07	0.033783	0.641527	Zmat4
10581996	1.33	1.42	-1.07	0.042157	0.641527	Cdyl2
10414163	1.37	1.47	-1.07	0.03552	0.641527	Lrit1
10345529	1.24	1.34	-1.07	0.023509	0.641527
10604008	0.99	1.09	-1.07	0.003182	0.641527	Gm10058; Gm10230; Gm10486; Gm14632; Gm14819; Gm4836; Gm2012; Gm6121; Gm10487; Gm10096; Gm10147; Gm10488; Gm5935
10369901	1.26	1.36	-1.07	0.002653	0.641527	Rtdr1
10516867	1.06	1.15	-1.07	0.030866	0.641527	Gmeb1
10474656	1.01	1.1	-1.07	0.016406	0.641527	Tmco5
10544348	1.17	1.27	-1.07	0.026564	0.641527	Trpv6
10478692	1.19	1.28	-1.07	0.024778	0.641527	Slc2a10
10435487	1.28	1.37	-1.07	0.034847	0.641527	Wdr5b
10515894	1.12	1.22	-1.07	0.006114	0.641527	Ccdc30
10577655	1.34	1.44	-1.07	0.023513	0.641527	Ido1
10370587	1.22	1.31	-1.07	0.014317	0.641527	Shc2
10548340	1.16	1.26	-1.07	0.048829	0.641527	4922502D21Rik
10427890	1.14	1.24	-1.07	0.045454	0.641527
10460072	1.12	1.22	-1.07	0.001088	0.641527	Cndp1
10604023	0.98	1.09	-1.07	0.011834	0.641527	Gm10058; Gm10230; Gm10486; Gm14632; Gm14819; Gm4836; Gm2012; Gm6121; Gm10487; Gm10096; Gm10147; Gm10488; Gm5935
10421100	1.13	1.22	-1.07	0.029351	0.641527	Nefm
10565910	1.18	1.28	-1.07	0.025792	0.641527	Plekhb1
10398368	1.06	1.16	-1.07	0.017983	0.641527
10558773	1.29	1.39	-1.07	0.024591	0.641527	B4galnt4
10473541	1.12	1.21	-1.07	0.029211	0.641527	Olfr1126
10357300	1.15	1.26	-1.07	0.007185	0.641527	Dpp10
10413183	1.19	1.3	-1.07	0.019591	0.641527	Gm10398
10390075	1.42	1.52	-1.07	0.011785	0.641527	Gm11545
10390542	1.26	1.36	-1.07	0.04646	0.641527	Cacnb1
10560783	1.11	1.2	-1.07	0.038223	0.641527
10368947	1.31	1.4	-1.07	0.04841	0.641527	Aim1
10496946	1.23	1.32	-1.07	0.012061	0.641527	Zzz3
10471782	1.14	1.23	-1.07	0.006449	0.641527	Olfr368
10505528	1.17	1.27	-1.07	0.032892	0.641527
10468881	1.06	1.17	-1.07	0.026196	0.641527	Zfp826
10605505	1.12	1.22	-1.07	0.029569	0.641527
10503989	1.41	1.5	-1.07	0.017786	0.641527	2010003O02Rik
10593384	1.25	1.35	-1.07	0.046896	0.641527	Dixdc1
10554967	1.09	1.18	-1.07	0.044224	0.641527
10414156	1.36	1.46	-1.07	0.033962	0.641527	4930474N05Rik
10444656	1.04	1.13	-1.07	0.021179	0.641527
10400510	1.1	1.19	-1.07	0.03102	0.641527	Clec14a
10375263	0.93	1.03	-1.07	0.009154	0.641527
10431210	1.62	1.71	-1.07	0.005127	0.641527	Wnt7b
10492428	1.14	1.23	-1.07	0.021262	0.641527	Tiparp
10600069	1.1	1.2	-1.07	0.009866	0.641527	Gabrq
10607602	1.04	1.14	-1.07	0.01095	0.641527	Ppef1
10360454	1.32	1.42	-1.07	0.040627	0.641527	Opn3
10604694	1.1	1.2	-1.07	0.003323	0.641527	Mtap7d3
10379953	1.13	1.22	-1.07	0.005982	0.641527	4632419I22Rik
10599107	0.99	1.09	-1.07	0.003182	0.641527	Gm10058; Gm10230; Gm10486; Gm14632; Gm14819; Gm4836; Gm2012; Gm6121; Gm10487; Gm10096; Gm10147; Gm10488; Gm5935
10457323	1.3	1.39	-1.07	0.029049	0.641527	Mkx
10544746	1.23	1.32	-1.07	0.000613	0.641527	Hoxa1
10523717	1.19	1.28	-1.07	0.045207	0.641527	Spp1
10523516	1.32	1.42	-1.07	0.037524	0.641527
10346594	1.14	1.24	-1.07	0.005671	0.641527	Cdk15
10448180	1.13	1.23	-1.07	0.020474	0.641527	Vmn1r233
10444747	1.09	1.18	-1.07	0.000558	0.641527
10423570	1.12	1.21	-1.07	0.02129	0.641527
10348947	0.99	1.08	-1.07	0.008739	0.641527	Slco6d1
10450779	1.19	1.29	-1.07	0.02862	0.641527	H2-M10.4
10393449	1.54	1.65	-1.07	0.020075	0.641527	Socs3
10494007	1.08	1.18	-1.07	0.049836	0.641527
10394358	1.16	1.25	-1.07	0.0104	0.641527	BC068281
10422240	1.29	1.39	-1.07	0.046172	0.641527	Slitrk1
10434528	1.26	1.36	-1.07	0.009109	0.641527	Chrd
10461553	1.29	1.39	-1.07	0.034811	0.641527	A430093F15Rik
10440145	1.03	1.13	-1.07	0.030141	0.641527	Olfr180
10603997	0.99	1.09	-1.07	0.003182	0.641527	Gm10058; Gm10230; Gm10486; Gm14632; Gm14819; Gm4836; Gm2012; Gm6121; Gm10487; Gm10096; Gm10147; Gm10488; Gm5935
10444756	1.4	1.5	-1.07	0.044453	0.641527	Atp6v1g2
10384322	1.28	1.37	-1.07	0.012032	0.641527	Hus1
10545780	1.19	1.28	-1.07	0.041693	0.641527	Exoc6b
10585625	1.13	1.23	-1.07	0.005353	0.641527	Sin3a
10548951	1	1.09	-1.07	0.015531	0.641527	Rergl
10422608	1.19	1.29	-1.07	0.047819	0.641527	Oxct1
10521383	1.43	1.53	-1.07	0.027228	0.641527	Adra2c
10373810	1.09	1.18	-1.07	0.024926	0.641527	Dusp18
10400896	1.14	1.24	-1.07	0.033272	0.641527	2810055F11Rik
10565858	1.13	1.22	-1.07	0.019882	0.641527	Gm5115
10418016	1.38	1.47	-1.07	0.03912	0.641527	Dusp13
10558159	1.16	1.26	-1.07	0.014228	0.641527	Dmbt1
10366026	1.28	1.38	-1.07	0.008679	0.641527	Poc1b
10479249	1.36	1.46	-1.07	0.045219	0.641527	Cdh26
10412943	1.28	1.38	-1.07	0.035718	0.641527	Nudt13
10594513	1.05	1.15	-1.07	0.0294	0.641527
10542965	1.18	1.27	-1.07	0.018192	0.641527	Sgce
10345509	1.29	1.39	-1.07	0.026536	0.641527	Zap70
10599822	1.17	1.27	-1.07	0.029712	0.641527	4930550L24Rik
10576953	1.13	1.23	-1.07	0.016777	0.641527
10545877	1.09	1.18	-1.07	0.005414	0.641527	Nat8
10482712	1.18	1.28	-1.07	0.03904	0.641527	Stam2
10390170	1.4	1.49	-1.07	0.016571	0.641527	Nxph3
10439917	1.24	1.34	-1.07	0.020017	0.641527	Zpld1
10523727	1.28	1.38	-1.07	0.011783	0.641527	Pkd2
10408531	1.05	1.15	-1.07	0.024106	0.641527	Gmds
10560730	1.11	1.2	-1.07	0.038223	0.641527	Vmn1r93; Vmn1r114; Vmn1r126; Vmn1r121; Gm10670; Gm10666; Gm4214; Gm4175; Gm10665
10392221	1.09	1.19	-1.07	0.014033	0.641527	Pecam1
10481175	1.35	1.45	-1.07	0.011401	0.641527	Tmem8c
10566943	1.38	1.48	-1.07	0.034486	0.641527	Mrvi1
10570870	1.09	1.19	-1.07	0.022399	0.641527
10567578	1.29	1.39	-1.07	0.027362	0.641527
10554127	1.1	1.19	-1.07	0.014788	0.641527	Gm5334
10353923	1.35	1.45	-1.07	0.027764	0.641527	Fam178b
10482301	1.15	1.24	-1.07	0.026028	0.641527	Scai
10489535	1.2	1.29	-1.07	0.025631	0.641527	Wfdc3
10404000	1.1	1.19	-1.07	0.043426	0.641527	Vmn1r201
10546889	1.1	1.2	-1.07	0.028288	0.641527
10438778	1.06	1.16	-1.07	0.020952	0.641527	Tmem207
10396732	0.98	1.08	-1.07	0.019792	0.641527	Gm6657
10557213	1.15	1.25	-1.07	0.015452	0.641527	Rbbp6
10455957	0.97	1.07	-1.07	0.039078	0.641527
10564272	1.37	1.47	-1.07	0.032073	0.641527	Chrna7
10504419	1.06	1.16	-1.07	0.023982	0.641527	5430416O09Rik
10430195	1.54	1.64	-1.07	0.009191	0.641527	Apol8
10450866	1.2	1.3	-1.07	0.049785	0.641527	Olfr97
10517274	1.25	1.35	-1.07	0.022446	0.641527	Sepn1
10543173	1.08	1.17	-1.07	0.001756	0.641527	Vwde
10488147	1.16	1.26	-1.07	0.044409	0.641527	Flrt3
10522324	1.09	1.19	-1.07	0.008555	0.641527	Gabrb1
10551666	1.38	1.47	-1.07	0.012378	0.641527	Map4k1
10537501	1.15	1.26	-1.07	0.043468	0.641527	Tas2r108
10519380	1.11	1.22	-1.07	0.013564	0.641527	4930511M11Rik
10462039	1.19	1.29	-1.07	0.02531	0.641527	Trpm3
10403021	1.02	1.12	-1.07	0.042121	0.641527
10351400	1.12	1.21	-1.07	0.006704	0.641527	Fam78b
10604587	0.95	1.05	-1.07	0.017171	0.641527	Mir363
10498180	1.42	1.51	-1.07	0.013556	0.641527	Rfxap
10403964	1.15	1.25	-1.07	0.046482	0.641527	Zfp184
10605104	1.09	1.19	-1.07	0.032637	0.641527	Pdzd4
10378482	1.22	1.31	-1.07	0.014089	0.641527	Mettl16
10345556	1.21	1.3	-1.07	0.049206	0.641527	Vwa3b
10514335	1.05	1.15	-1.07	0.049412	0.641527	Ifne
10567964	1.26	1.35	-1.07	0.008546	0.641527	Cln3
10608716	1.34	1.45	-1.08	0.024253	0.641527
10608722	1.03	1.13	-1.08	0.018253	0.641527	Gm7073
10516371	1.24	1.35	-1.08	0.010147	0.641527	Eif2c1
10367634	1.22	1.34	-1.08	0.018011	0.641527	Akap12
10544315	1.03	1.15	-1.08	0.003392	0.641527
10546812	1.16	1.27	-1.08	0.022149	0.641527	5031434C07Rik
10439282	0.97	1.08	-1.08	0.022746	0.641527	Csta
10432560	1.13	1.25	-1.08	0.043488	0.641527	1700030F18Rik
10364650	1.33	1.45	-1.08	0.019507	0.641527	Hmha1
10484361	1.02	1.13	-1.08	0.011591	0.641527	Zswim2
10516484	1.27	1.39	-1.08	0.018897	0.641527	Gjb3
10581612	1.53	1.64	-1.08	0.003533	0.641527	Dhodh
10365817	1.58	1.69	-1.08	0.040901	0.641527	Ntn4
10362275	1.07	1.17	-1.08	0.00228	0.641527	Samd3
10468949	1.13	1.24	-1.08	0.01743	0.641527	Dclre1c
10584524	1.17	1.28	-1.08	0.022279	0.641527	1700001J11Rik
10467768	1.28	1.39	-1.08	0.047122	0.641527	Loxl4
10548745	1.13	1.25	-1.08	0.027041	0.641527	Gpr19
10375079	1.8	1.91	-1.08	0.021722	0.641527	Ubtd2
10558936	1.34	1.45	-1.08	0.047284	0.641527	Efcab4a
10345824	1.12	1.23	-1.08	0.041693	0.641527	Il18rap
10581473	1.38	1.49	-1.08	0.021286	0.641527	Slc7a6os
10470349	1.55	1.66	-1.08	0.005712	0.641527	Adamts13
10459827	1.52	1.63	-1.08	0.03015	0.641527	Rnf165
10453602	1.19	1.3	-1.08	0.00337	0.641527
10349671	1.33	1.43	-1.08	0.035687	0.641527	Slc26a9
10370046	1.14	1.25	-1.08	0.00582	0.641527
10447742	1.31	1.42	-1.08	0.043301	0.641527	Map3k4
10492113	1.17	1.28	-1.08	0.033487	0.641527	A730037C10Rik
10499552	1.18	1.29	-1.08	0.044835	0.641527	Efna4
10569877	1.18	1.29	-1.08	0.012978	0.641527	1810033B17Rik
10384615	1.52	1.63	-1.08	0.017503	0.641527	Otx1
10550193	1.01	1.12	-1.08	0.034757	0.641527
10367822	1.17	1.29	-1.08	0.03193	0.641527	Rab32
10598586	1.48	1.59	-1.08	0.002597	0.641527	Xk
10515735	1.31	1.42	-1.08	0.004956	0.641527	Szt2
10503947	1.18	1.29	-1.08	0.003325	0.641527	Cga
10436958	1.1	1.22	-1.08	0.042767	0.641527	Clic6
10560401	1.07	1.18	-1.08	0.023085	0.641527	Psg19
10553635	1.15	1.26	-1.08	0.021299	0.641527	A230056P14Rik
10432372	1.32	1.43	-1.08	0.010332	0.641527	Dhh
10578300	1.15	1.25	-1.08	0.01161	0.641527	Mtmr7
10414025	1.36	1.47	-1.08	0.023492	0.641527	Gdf10
10550915	1.3	1.42	-1.08	0.011412	0.641527	Cadm4
10470584	1.22	1.33	-1.08	0.049779	0.641527	Tsc1
10394821	1.27	1.39	-1.08	0.00105	0.641527
10433096	1.42	1.53	-1.08	0.046577	0.641527	Nfe2
10538305	1.08	1.2	-1.08	0.040583	0.641527
10356299	1.09	1.2	-1.08	0.022021	0.641527	Gpr55
10555846	1.35	1.46	-1.08	0.013799	0.641527
10356379	1.72	1.83	-1.08	0.018369	0.641527	Ecel1
10604424	0.96	1.06	-1.08	0.007027	0.641527	Zfp280c
10405121	1.13	1.25	-1.08	0.009551	0.641527	2310081J21Rik
10550782	1.17	1.28	-1.08	0.043785	0.641527	Vmn1r148; Vmn1r100; Vmn1r112; Vmn1r132; Vmn1r130; Vmn1r137; Vmn1r165; Vmn1r107; Vmn1r155; Vmn1r125; Vmn1r95; Vmn1r143
10493824	1.18	1.29	-1.08	0.008363	0.641527	S100a7a
10480324	1.25	1.37	-1.08	0.029174	0.641527	2810030E01Rik
10436742	1.14	1.24	-1.08	0.025663	0.641527
10555919	1.19	1.29	-1.08	0.016261	0.641527	Olfr692
10546001	1.19	1.29	-1.08	0.02439	0.641527	Gkn3
10409218	1.13	1.25	-1.08	0.009551	0.641527	2310081J21Rik
10435674	1.03	1.14	-1.08	0.020079	0.641527
10583446	1.07	1.17	-1.08	0.039404	0.641527	Olfr873
10605820	1.49	1.61	-1.08	0.045919	0.641527	Zc4h2
10598229	1.07	1.18	-1.08	0.008836	0.641527
10574378	1.32	1.43	-1.08	0.038203	0.641527	Gins3
10579023	1.24	1.35	-1.08	0.003355	0.641527	Slc18a1
10501074	1.32	1.44	-1.08	0.039759	0.641527	Cym
10418718	1.3	1.41	-1.08	0.047678	0.641527
10428326	1.16	1.27	-1.08	0.020072	0.641527
10480249	1.71	1.82	-1.08	0.039513	0.641527	Ptpla
10388861	1.02	1.12	-1.08	0.049889	0.641527	Tmem199
10507692	1.28	1.4	-1.08	0.038648	0.641527	Edn2
10584165	1.18	1.29	-1.08	0.047158	0.641527	Kirrel3
10549986	1.1	1.22	-1.08	0.006411	0.641527	Vmn1r75
10540822	1.42	1.53	-1.08	0.048522	0.641527	Slc6a11
10493474	1.09	1.2	-1.08	0.000667	0.641527	Muc1
10511999	1.05	1.16	-1.08	0.014027	0.641527	Gm136
10404904	1.82	1.92	-1.08	0.020021	0.641527	Rbm24
10359225	1.36	1.46	-1.08	0.040939	0.641527	1700057K13Rik
10560105	1.05	1.16	-1.08	0.042455	0.641527	Bsph2
10408140	1.01	1.12	-1.08	0.031998	0.641527	Vmn1r205
10368935	1.11	1.23	-1.08	0.001403	0.641527	Qrsl1
10359520	1.12	1.23	-1.08	0.022255	0.641527	7420461P10Rik
10553501	1.1	1.22	-1.08	0.024479	0.641527	Slc17a6
10451195	1.2	1.31	-1.08	0.038709	0.641527	1600014C23Rik
10504621	1.19	1.3	-1.08	0.04889	0.641527	E230008N13Rik
10427847	0.98	1.1	-1.08	0.031134	0.641527	Gm17756
10424582	1.02	1.13	-1.08	0.044612	0.641527
10567041	1.1	1.21	-1.08	0.037073	0.641527
10546249	1.32	1.43	-1.08	0.001999	0.641527	Ccdc37
10563911	0.84	0.95	-1.08	0.02219	0.641527
10538936	1.14	1.25	-1.08	0.036623	0.641527
10566140	1.29	1.4	-1.08	0.021089	0.641527	Olfr545
10348983	1.14	1.24	-1.08	0.016002	0.641527
10545812	1.3	1.42	-1.08	0.045816	0.641527	Sfxn5
10576603	1.12	1.24	-1.08	0.041646	0.641527	A630001O12Rik
10386352	1.51	1.61	-1.08	0.016764	0.641527	Gjc2
10517383	1.18	1.29	-1.08	0.017618	0.641527	Nipal3
10400045	1.13	1.24	-1.08	0.007732	0.641527	1700108M19Rik
10417798	1.16	1.28	-1.08	0.043929	0.641527	Kcnk5
10597000	1.04	1.15	-1.08	0.016048	0.641527	Fbxw13
10502881	1.16	1.26	-1.08	0.011383	0.641527	St6galnac5
10466314	0.97	1.08	-1.08	0.040349	0.641527
10365640	1.14	1.25	-1.08	0.017912	0.641527	Slc5a8
10551236	0.96	1.06	-1.08	0.033402	0.641527	Nlrp4a
10424842	1.28	1.39	-1.08	0.026104	0.641527
10551714	1.2	1.31	-1.08	0.006765	0.641527	1110035H17Rik
10539449	1.13	1.24	-1.08	0.017527	0.641527	Atp6v1b1
10471737	1.03	1.14	-1.08	0.014799	0.641527
10530417	1.04	1.14	-1.08	0.01047	0.641527	Cox7b2
10523979	1.13	1.25	-1.08	0.028419	0.641527	Pde6b
10428933	1.4	1.51	-1.08	0.018147	0.641527	H2afy3
10433953	1.29	1.4	-1.08	0.023345	0.641527	Ypel1
10581222	1.37	1.49	-1.08	0.048792	0.641527	Fhod1
10565210	1.15	1.27	-1.08	0.039438	0.641527	Fam154b
10527148	1.29	1.4	-1.08	0.002305	0.641527	Slc29a4
10345058	1.18	1.29	-1.08	0.017123	0.641527	Tmem14a
10473620	1.1	1.21	-1.08	0.045921	0.641527	Olfr1212
10579550	1.28	1.4	-1.08	0.021393	0.641527	Unc13a
10454655	1.15	1.27	-1.08	0.00469	0.641527	Apc
10547022	1.11	1.23	-1.08	0.004979	0.641527	Timp4
10372687	1.23	1.33	-1.08	0.012147	0.641527	Nup107
10361186	1.23	1.35	-1.08	0.028356	0.641527	Sertad4
10537645	1.09	1.2	-1.08	0.048321	0.641527	Gm5409
10364419	1.12	1.23	-1.08	0.027016	0.641527	Olfr1353
10378440	1.11	1.23	-1.08	0.025026	0.641527
10405432	1.48	1.59	-1.08	0.007724	0.641527	Rgs14
10562005	1.2	1.31	-1.08	0.040967	0.641527	Wbp7
10369485	1.65	1.76	-1.08	0.048347	0.641527	Col13a1
10448117	1.24	1.35	-1.08	0.021531	0.641527	Has1
10502725	1.11	1.23	-1.08	0.022372	0.641527
10445192	1.14	1.25	-1.08	0.026577	0.641527	Rhag
10468030	1.22	1.34	-1.08	0.043717	0.641527	Pdzd7
10462309	1.17	1.28	-1.08	0.023072	0.641527	C030016D13Rik
10607156	1.18	1.29	-1.08	0.006631	0.641527	Dcx
10534832	1.15	1.27	-1.08	0.033219	0.641527	Epo
10436978	1.08	1.19	-1.08	0.015863	0.641527	Cbr3
10467134	1.1	1.21	-1.08	0.009477	0.641527
10499914	1.14	1.26	-1.08	0.034581	0.641527	Lce1b
10455809	1.52	1.63	-1.08	0.031696	0.641527	1700065I17Rik
10420359	1.63	1.75	-1.08	0.019131	0.641527	Gja3
10537231	1.11	1.22	-1.08	0.012338	0.641527	Stra8
10405123	1.13	1.25	-1.08	0.009551	0.641527	2310081J21Rik
10585381	1.05	1.17	-1.08	0.018041	0.641527	Slc35f2
10503363	1.51	1.61	-1.08	0.021745	0.641527	C430048L16Rik; Rbm12b
10378964	1.39	1.5	-1.08	0.035366	0.641527	Sez6
10581188	1.3	1.4	-1.08	0.010904	0.641527	4931428F04Rik
10506433	1.37	1.49	-1.08	0.022938	0.641527	Dab1
10404323	1.09	1.2	-1.08	0.025268	0.641527	Prl2a1
10358787	1.2	1.3	-1.08	0.023695	0.641527	Lamc2
10508272	1.33	1.43	-1.08	0.030551	0.641527
10348570	1.49	1.6	-1.08	0.01753	0.641527	Espnl
10537426	1.45	1.56	-1.08	0.049133	0.641527	4930599N23Rik
10368918	1.22	1.34	-1.08	0.046205	0.641527	Sobp
10399027	1.12	1.22	-1.08	0.018778	0.641527	Adam6a
10563715	1.07	1.19	-1.08	0.038712	0.641527	Mrgpra2b; Mrgpra2a
10582694	1.31	1.42	-1.08	0.021821	0.641527	Fam89a
10504514	1.15	1.26	-1.08	0.027904	0.641527
10364718	1.49	1.6	-1.08	0.044167	0.641527	1600002K03Rik
10515282	1.07	1.18	-1.08	0.020088	0.641527	Tspan1
10559373	1.59	1.7	-1.08	0.020271	0.641527	Fgf15
10377473	1.29	1.4	-1.08	0.033005	0.641527	Aloxe3
10413733	1.27	1.38	-1.08	0.023564	0.641527	Sema3g
10405822	1.43	1.54	-1.08	0.006131	0.641527	Cdk20
10555766	1.16	1.28	-1.08	0.00939	0.641527
10484768	0.98	1.09	-1.08	0.009813	0.641527	Olfr1211
10481304	2.3	2.42	-1.09	0.013027	0.641527	Gfi1b
10403046	0.83	0.95	-1.09	0.037218	0.641527	Ighg3
10474077	1.12	1.25	-1.09	0.006963	0.641527	Gm10804
10396125	1.15	1.27	-1.09	0.032501	0.641527	Atl1
10432439	1.35	1.48	-1.09	0.00152	0.641527	Fmnl3
10360003	1.24	1.37	-1.09	0.04478	0.641527	Dusp12
10398224	1.4	1.52	-1.09	0.021689	0.641527	Cyp46a1
10367100	0.99	1.11	-1.09	0.03015	0.641527	Ptges3; LOC100048119; Gm9769
10398358	1	1.12	-1.09	0.021913	0.641527	LOC100861571
10571054	1.19	1.31	-1.09	0.018198	0.641527	Star
10499429	1.15	1.29	-1.09	0.048675	0.641527
10419709	1.07	1.2	-1.09	0.048004	0.641527	Olfr1513; Olfr1512
10451675	1.09	1.22	-1.09	0.00325	0.641527	Lrfn2
10458052	1.13	1.26	-1.09	0.014517	0.641527	Epb4.1l4a
10570894	1.37	1.49	-1.09	0.012441	0.641527	Ank1
10415132	1.31	1.44	-1.09	0.011421	0.641527	Cmtm5
10442968	1.14	1.26	-1.09	0.031806	0.641527	Rgs11
10503448	1.07	1.19	-1.09	0.002941	0.641527	Mmp16
10585037	1.29	1.42	-1.09	0.038453	0.641527	Bud13
10489498	1.53	1.66	-1.09	0.014543	0.641527
10590865	1.1	1.22	-1.09	0.00754	0.641527	Cntn5
10405727	0.93	1.05	-1.09	0.034554	0.641527	2410127L17Rik
10489372	1.28	1.41	-1.09	0.035807	0.641527	0610008F07Rik
10349711	1.18	1.31	-1.09	0.03962	0.641527	Slc41a1
10495316	1.3	1.43	-1.09	0.04738	0.641527	Psrc1
10396950	1.27	1.39	-1.09	0.010306	0.641527
10587558	1.19	1.31	-1.09	0.005341	0.641527	Dopey1
10395394	1.04	1.17	-1.09	0.032771	0.641527	Ispd
10605421	1.03	1.16	-1.09	0.040155	0.641527	Mtcp1
10514647	1.2	1.32	-1.09	0.034915	0.641527
10387689	1.39	1.51	-1.09	0.024042	0.641527
10501649	1.3	1.43	-1.09	0.029688	0.641527	Rtcd1
10465354	1.25	1.38	-1.09	0.036138	0.641527	1110014N23Rik
10417408	0.92	1.04	-1.09	0.021189	0.641527	Gm10408; Gm8050; Gm3537; Gm8271
10588495	1.23	1.36	-1.09	0.02966	0.641527	Dusp7
10369525	1.12	1.25	-1.09	0.00263	0.641527	2010107G23Rik
10524034	1.3	1.43	-1.09	0.034429	0.641527	Idua
10599120	1.05	1.17	-1.09	0.016162	0.641527	Dock11
10527538	1.34	1.47	-1.09	0.014622	0.641527	Rasl11a
10376468	1.27	1.39	-1.09	0.045485	0.641527
10441231	1.35	1.48	-1.09	0.032119	0.641527
10525336	1.28	1.41	-1.09	0.018909	0.641527	Fam109a
10400971	1.25	1.38	-1.09	0.0294	0.641527	Six4
10386020	1.33	1.45	-1.09	0.015467	0.641527	Slc36a2
10399415	0.98	1.1	-1.09	0.026868	0.641527
10355162	1.23	1.36	-1.09	0.001192	0.641527	Plekhm3
10497580	1	1.12	-1.09	0.001861	0.641527
10524606	1.29	1.41	-1.09	0.007233	0.641527	4930519G04Rik
10415601	1.13	1.26	-1.09	0.022587	0.641527
10560481	1.34	1.46	-1.09	0.010286	0.641527	Fosb
10579602	1.31	1.43	-1.09	0.012222	0.641527	B3gnt3
10561266	1.46	1.58	-1.09	0.028302	0.641527	Spnb4
10590269	1.27	1.39	-1.09	0.001101	0.641527	Mobp
10601266	1.03	1.14	-1.09	0.011894	0.641527	8030474K03Rik
10417501	1.04	1.16	-1.09	0.036706	0.641527	Gm5458; Gm10413
10460560	1.15	1.27	-1.09	0.044677	0.641527	Catsper1
10377215	1.42	1.55	-1.09	0.032266	0.641527	Gas7
10467744	1.23	1.35	-1.09	0.0096	0.641527	Sfrp5
10596394	1.3	1.42	-1.09	0.00737	0.641527	Col6a6
10414876	1.28	1.4	-1.09	0.049606	0.641527
10417000	1.22	1.34	-1.09	0.045182	0.641527
10424287	1.32	1.45	-1.09	0.003008	0.641527
10407300	1.17	1.29	-1.09	0.032374	0.641527	4930544M13Rik
10354157	1.48	1.61	-1.09	0.024183	0.641527	Chst10
10569280	1.62	1.75	-1.09	0.046345	0.641527	Dusp8
10375503	1.1	1.23	-1.09	0.006379	0.641527	Trim7
10393662	1.31	1.44	-1.09	0.007568	0.641527	Nptx1
10497309	1.07	1.19	-1.09	0.013977	0.641527	Snx16
10492330	1.41	1.53	-1.09	0.015031	0.641527	P2ry1
10378082	1.3	1.43	-1.09	0.023134	0.641527	Ggt6
10376513	1.16	1.29	-1.09	0.03239	0.641527	Nlrp3
10562399	1.3	1.42	-1.09	0.030535	0.641527	Kctd15
10544436	1.08	1.2	-1.09	0.007678	0.641527	Olfr458
10392410	1.28	1.41	-1.09	0.042086	0.641527	Gm10838
10406622	1.49	1.61	-1.09	0.026888	0.641527	Gm4814
10484710	1.09	1.21	-1.09	0.0273	0.641527	Olfr73
10586814	1.17	1.29	-1.09	0.010701	0.641527
10404402	1.82	1.95	-1.09	0.017468	0.641527
10587038	1.21	1.33	-1.09	0.029923	0.641527	Khdc3
10461652	1.26	1.39	-1.09	0.013506	0.641527	Gif
10353686	1.15	1.28	-1.09	0.028968	0.641527
10463189	1.5	1.63	-1.09	0.016073	0.641527	Ankrd2
10355205	1.13	1.24	-1.09	0.034358	0.641527	D630023F18Rik
10545524	1.27	1.4	-1.09	0.019868	0.641527	4931417E11Rik
10397342	1.1	1.22	-1.09	0.020593	0.641527	Fam164c
10515690	1.21	1.33	-1.09	0.013638	0.641527
10356689	1.36	1.49	-1.09	0.022921	0.641527	Ankmy1
10380116	1.25	1.37	-1.09	0.010379	0.641527	Rnf43
10382516	1.14	1.27	-1.09	0.018783	0.641527	Kctd2
10497248	1.31	1.44	-1.09	0.022939	0.641527
10533176	1.62	1.74	-1.09	0.03182	0.641527	1110008J03Rik
10383055	1.87	2	-1.09	0.037783	0.641527	Cbx2
10348829	1.15	1.28	-1.09	0.044075	0.641527	Farp2
10540622	1.46	1.59	-1.09	0.045475	0.641527	Brpf1
10583809	1.14	1.26	-1.09	0.028156	0.641527	Cnn1
10534960	1.11	1.23	-1.09	0.030435	0.641527	Gjc3
10435508	1.19	1.32	-1.09	0.033045	0.641527	2010005H15Rik
10466266	1.32	1.44	-1.09	0.003264	0.641527	Olfr1417
10459324	1.16	1.28	-1.09	0.03448	0.641527	Spink13
10542896	1.18	1.3	-1.09	0.007755	0.641527	Bicd1
10396669	1.21	1.33	-1.09	0.006008	0.641527
10541290	1.25	1.37	-1.09	0.018594	0.641527	Pex26
10511795	1.19	1.31	-1.09	0.014104	0.641527	Prdm13
10491385	1.22	1.35	-1.09	0.01514	0.641527	Actl6a
10458581	1.11	1.23	-1.09	0.02483	0.641527
10364932	1.36	1.48	-1.09	0.014034	0.641527	Tmprss9
10574825	1.26	1.38	-1.09	0.003427	0.641527	Rltpr
10459755	1.29	1.4	-1.09	0.023699	0.641527	Ska1
10414769	1.28	1.4	-1.09	0.049606	0.641527
10550400	1.27	1.4	-1.09	0.027138	0.641527	Pnmal2
10396231	1.44	1.56	-1.09	0.005108	0.641527	Tomm20l
10521471	1.23	1.36	-1.09	0.028115	0.641527	Ppp2r2c
10584891	1.2	1.32	-1.09	0.039834	0.641527	Fxyd2
10530772	1.18	1.3	-1.09	0.011348	0.641527	Nmu
10447923	1.15	1.27	-1.09	0.000215	0.384305	Tcte2
10573128	1.53	1.65	-1.09	0.045442	0.641527	Tbc1d9
10412481	0.93	1.05	-1.09	0.034554	0.641527	2410127L17Rik
10388018	1.18	1.29	-1.09	0.017619	0.641527	Dhx33
10576073	1.4	1.52	-1.09	0.039608	0.641527	Banp
10598180	1.06	1.19	-1.09	0.020087	0.641527
10477854	1.35	1.48	-1.09	0.048434	0.641527	Epb4.1l1
10466347	1.04	1.17	-1.09	0.042556	0.641527	Olfr1457
10519988	1.03	1.16	-1.09	0.019681	0.641527	Fam185a
10598004	1.1	1.23	-1.09	0.004032	0.641527	Ccr1
10550067	1.38	1.51	-1.09	0.028681	0.641527	Zfp446
10423291	1.41	1.54	-1.09	0.011295	0.641527	Gm5468
10345352	1.67	1.79	-1.09	0.020118	0.641527
10579277	1.32	1.44	-1.09	0.036459	0.641527	Klhl26
10511803	1.17	1.3	-1.09	0.048575	0.641527	2610029I01Rik
10498187	1.35	1.47	-1.09	0.00767	0.641527	6030405A18Rik
10491704	1.2	1.33	-1.09	0.027494	0.641527	Spata5
10433163	1.92	2.05	-1.09	0.015283	0.641527	Ppp1r1a
10422518	1.16	1.29	-1.09	0.0101	0.641527	Tmtc4
10590983	1.39	1.51	-1.09	0.025886	0.641527	Panx1
10607738	1.1	1.22	-1.09	0.020182	0.641527	Car5b
10505927	1.08	1.2	-1.09	0.0003	0.433695
10572378	1.21	1.34	-1.09	0.004031	0.641527	Comp
10563780	1.11	1.24	-1.09	0.002167	0.641527	E2f8
10350630	1.22	1.34	-1.09	0.024108	0.641527	Fam129a
10529605	1.38	1.5	-1.09	0.020104	0.641527	Wfs1
10603835	0.99	1.11	-1.09	0.004115	0.641527
10531894	1.2	1.34	-1.1	0.017026	0.641527	1700016H13Rik
10355836	1.17	1.3	-1.1	0.007171	0.641527	Resp18
10551377	1.16	1.29	-1.1	0.017443	0.641527	Hipk4
10589872	1.06	1.2	-1.1	0.036537	0.641527	4921528I07Rik
10429584	1.21	1.34	-1.1	0.041839	0.641527
10563955	0.89	1.03	-1.1	0.029911	0.641527
10550855	1.09	1.22	-1.1	0.047283	0.641527
10552425	1.71	1.85	-1.1	0.042913	0.641527	Vsig10l
10450908	1.04	1.18	-1.1	0.002704	0.641527	Olfr129
10378432	1.19	1.33	-1.1	0.001044	0.641527	Olfr403; Olfr43
10557076	1.31	1.44	-1.1	0.009219	0.641527	Otoa
10555793	1.16	1.3	-1.1	0.03445	0.641527	Olfr608
10597395	1.1	1.24	-1.1	0.028746	0.641527	4921528I07Rik
10558508	1.34	1.48	-1.1	0.018474	0.641527	Pwwp2b
10393887	1.29	1.43	-1.1	0.036237	0.641527	Pycr1
10369171	1.06	1.2	-1.1	0.000906	0.641527
10402444	1.27	1.41	-1.1	0.02645	0.641527	Dicer1
10438585	1.41	1.55	-1.1	0.03613	0.641527	Tmem41a
10399768	1.31	1.45	-1.1	0.014253	0.641527	Ttc15
10555889	1.14	1.28	-1.1	0.021307	0.641527	Olfr663
10447560	1.77	1.91	-1.1	0.022925	0.641527	Gm8363
10404686	1.4	1.54	-1.1	0.012518	0.641527	Bmp6
10448034	1.29	1.43	-1.1	0.008909	0.641527	Dll1
10426244	1.3	1.44	-1.1	0.022829	0.641527	Mapk8ip2
10551852	1.33	1.47	-1.1	0.000746	0.641527	Clip3
10441633	1.23	1.37	-1.1	0.022085	0.641527	Ccr6
10492803	1.1	1.23	-1.1	0.013462	0.641527
10411390	1.15	1.28	-1.1	0.034562	0.641527	5330416C01Rik
10604053	1.05	1.19	-1.1	0.007495	0.641527	Nkrf
10517053	1.5	1.64	-1.1	0.015518	0.641527	Trnp1
10477557	1.38	1.51	-1.1	0.01427	0.641527	Zfp341
10398011	1.14	1.27	-1.1	0.010512	0.641527
10579422	1.51	1.64	-1.1	0.045306	0.641527	Kcnn1
10429407	1.68	1.82	-1.1	0.012553	0.641527
10432986	1.26	1.4	-1.1	0.037101	0.641527	Aaas
10479074	1.3	1.44	-1.1	0.001246	0.641527	1700010B08Rik
10406838	1.24	1.38	-1.1	0.042516	0.641527
10439424	1.12	1.26	-1.1	0.003183	0.641527	4932425I24Rik
10564069	0.93	1.06	-1.1	0.018361	0.641527
10391567	1.21	1.34	-1.1	0.013656	0.641527	Tmem101
10456781	1.11	1.24	-1.1	0.005019	0.641527	Skor2
10499285	1.67	1.81	-1.1	0.026956	0.641527	Bcan
10564073	0.93	1.06	-1.1	0.018361	0.641527
10572109	1.2	1.34	-1.1	0.015805	0.641527	Ints10
10596014	1.31	1.44	-1.1	0.001625	0.641527	Cldn18
10592830	1.31	1.44	-1.1	0.017386	0.641527	Vps11
10470775	1.3	1.44	-1.1	0.02253	0.641527	Cercam
10518927	1.3	1.44	-1.1	0.001503	0.641527	Kcnab2
10476349	1.22	1.35	-1.1	0.000226	0.384305	1110034G24Rik
10554160	1.08	1.22	-1.1	0.017388	0.641527	Gm10618
10454129	0.93	1.06	-1.1	0.035903	0.641527	Dsg1b
10424418	1.23	1.36	-1.1	0.015926	0.641527	Gsdmcl1; Gsdmcl-ps
10485307	1.28	1.41	-1.1	0.032626	0.641527	Mir129-2
10512301	1.4	1.53	-1.1	0.034737	0.641527	Arid3c
10373756	1.35	1.48	-1.1	0.02391	0.641527	Pla2g3
10474450	1.14	1.28	-1.1	0.015228	0.641527	Slc5a12
10455782	1.13	1.26	-1.1	0.003032	0.641527
10543967	1.15	1.29	-1.1	0.014561	0.641527	Dgki
10574872	1.47	1.61	-1.1	0.04459	0.641527	4933405L10Rik
10472050	1.15	1.3	-1.1	0.008848	0.641527	Tnfaip6
10599435	1.04	1.18	-1.1	0.033949	0.641527	Ocrl
10469108	0.99	1.13	-1.1	0.017422	0.641527	Gm10857
10361270	0.98	1.12	-1.1	0.015897	0.641527	Cd46
10473602	1.15	1.28	-1.1	0.017112	0.641527	Olfr1189
10382360	1.2	1.34	-1.1	0.031256	0.641527	D11Wsu47e
10361089	1.8	1.94	-1.1	0.012447	0.641527	Fam71a
10471763	1.25	1.39	-1.1	0.002605	0.641527	Olfr354
10576124	1.57	1.71	-1.1	0.010739	0.641527	Ctu2
10487797	1.47	1.61	-1.1	0.023333	0.641527	Adam33
10608506	1.05	1.19	-1.1	0.037769	0.641527
10405948	1.72	1.86	-1.1	0.019317	0.641527	BC048507
10412076	1.15	1.29	-1.1	0.001604	0.641527	Gemin8
10555749	1.03	1.16	-1.1	0.006847	0.641527	Olfr570
10462697	1.38	1.52	-1.1	0.004817	0.641527
10398384	0.98	1.11	-1.1	0.006952	0.641527	Mir411
10535898	4.07	4.2	-1.1	0.049968	0.641527	Gm8615; Gnpda1
10536481	1.2	1.34	-1.1	0.042782	0.641527
10509838	1.33	1.47	-1.1	0.02785	0.641527	Padi2
10518869	1.3	1.44	-1.1	0.004219	0.641527	Tas1r1
10516590	1.46	1.6	-1.1	0.016573	0.641527	Zbtb8a
10399666	1.46	1.6	-1.1	0.048369	0.641527	9030624G23Rik
10400642	1.32	1.45	-1.1	0.038901	0.641527	1110034A24Rik
10568765	1.27	1.41	-1.1	0.037517	0.641527	Tcerg1l
10548043	1.2	1.34	-1.1	0.003287	0.641527	Kcna5
10348580	1.08	1.22	-1.1	0.041463	0.641527	Klhl30
10489422	1.44	1.57	-1.1	0.003941	0.641527	Kcns1
10436781	1.57	1.72	-1.1	0.009871	0.641527	Gm10789
10445640	1.63	1.77	-1.1	0.034912	0.641527	Trerf1
10592001	1.25	1.39	-1.1	0.003643	0.641527	St14
10442565	1.52	1.66	-1.1	0.045512	0.641527	Noxo1
10418846	1.27	1.4	-1.1	0.018482	0.641527	3425401B19Rik
10589846	1.36	1.49	-1.1	0.020484	0.641527
10585803	1.3	1.44	-1.1	0.006984	0.641527	Stra6
10591127	1.01	1.15	-1.1	0.012049	0.641527	Fat3
10478299	1.41	1.55	-1.1	0.02647	0.641527	L3mbtl1
10456587	1.12	1.26	-1.1	0.011689	0.641527	Mro
10559580	1.44	1.58	-1.1	0.030995	0.641527	Syt5
10560043	1.18	1.31	-1.1	0.032019	0.641527	Zfp329
10535720	1.12	1.26	-1.1	0.035026	0.641527	1700001J03Rik; Gm6309
10521467	1.26	1.39	-1.1	0.022988	0.641527	Ccdc96
10538290	1.27	1.4	-1.1	0.038239	0.641527	Snx10
10394389	1.07	1.21	-1.1	0.04702	0.641527
10503593	1.18	1.32	-1.1	0.028163	0.641527	6230409E13Rik
10551401	1.6	1.74	-1.1	0.049164	0.641527	Ttc9b
10382326	1.09	1.22	-1.1	0.003329	0.641527
10506786	1.17	1.3	-1.1	0.038438	0.641527	Zcchc11
10474057	1.09	1.22	-1.1	0.012356	0.641527	4631405J19Rik
10559361	1.27	1.41	-1.1	0.034153	0.641527	Fgf3
10550025	1.07	1.22	-1.1	0.043391	0.641527
10477069	1.41	1.55	-1.1	0.003701	0.641527	Tcf15
10584422	1.08	1.22	-1.1	0.002379	0.641527	Olfr908
10544263	1	1.14	-1.1	0.049009	0.641527	Prss37
10412713	1.01	1.15	-1.1	0.011356	0.641527
10607639	1.13	1.27	-1.1	0.009625	0.641527	Gja6
10473107	1.21	1.35	-1.1	0.006406	0.641527
10450845	1.26	1.4	-1.1	0.004337	0.641527	Mog
10400633	1.05	1.19	-1.1	0.022619	0.641527
10552874	1.49	1.63	-1.1	0.036512	0.641527	Tead2
10435841	1.2	1.34	-1.1	0.012842	0.641527	Spice1
10418038	1.5	1.65	-1.11	0.001684	0.641527	Zfp503
10409376	1.23	1.37	-1.11	0.005722	0.641527	Hk3
10436955	1.14	1.29	-1.11	0.02317	0.641527	2410124H12Rik
10447082	1.15	1.3	-1.11	0.005505	0.641527
10419723	1.13	1.28	-1.11	0.007003	0.641527	Olfr1507
10386916	1.56	1.71	-1.11	0.006823	0.641527	BC046404
10379436	1.41	1.56	-1.11	0.01989	0.641527	Rhbdl3
10587241	1.04	1.19	-1.11	0.041302	0.641527	Hmgcll1
10564107	0.95	1.1	-1.11	0.016984	0.641527
10564139	0.95	1.1	-1.11	0.016984	0.641527
10564093	0.95	1.1	-1.11	0.016984	0.641527
10546962	1.26	1.41	-1.11	0.033727	0.641527	Ghrl
10425623	1.25	1.4	-1.11	0.010337	0.641527	Csdc2
10520501	1.65	1.8	-1.11	0.028511	0.641527	1700001C02Rik
10603417	1.32	1.47	-1.11	0.033583	0.641527	Gata1
10444587	1.1	1.25	-1.11	0.038772	0.641527	7330403C04Rik
10511877	1.03	1.18	-1.11	0.004955	0.641527
10477512	1.28	1.43	-1.11	0.015844	0.641527	Bpifb5
10479274	1.43	1.57	-1.11	0.007986	0.641527	Cdh4
10403073	0.92	1.07	-1.11	0.041822	0.641527
10386955	1.55	1.7	-1.11	0.029604	0.641527	Cox10
10563050	1.5	1.64	-1.11	0.036783	0.641527	Prr12
10560945	1.36	1.51	-1.11	0.047734	0.641527	Grik5
10452417	1.1	1.25	-1.11	0.012433	0.641527
10569823	1.16	1.32	-1.11	0.043919	0.641527	C330021F23Rik
10351769	1.4	1.55	-1.11	0.023804	0.641527	Igsf8
10584458	1.02	1.16	-1.11	0.004793	0.641527	Olfr920
10384210	1.24	1.39	-1.11	0.0094	0.641527	Tbrg4
10410477	1.23	1.38	-1.11	0.017737	0.641527	Adamts16
10376263	1.28	1.43	-1.11	0.017252	0.641527	Mfap3
10575211	0.97	1.12	-1.11	0.016086	0.641527	Mir140
10361007	1.34	1.49	-1.11	0.047643	0.641527	Smyd2
10469243	0.94	1.1	-1.11	0.006002	0.641527	Mir297b
10487382	1.26	1.42	-1.11	0.041013	0.641527	Fahd2a
10607363	1.34	1.49	-1.11	0.017451	0.641527
10564115	0.95	1.1	-1.11	0.016984	0.641527
10504755	1.14	1.29	-1.11	0.045284	0.641527
10440151	1.09	1.24	-1.11	0.017752	0.641527	Olfr187
10563275	1.56	1.71	-1.11	0.018876	0.641527	Ruvbl2
10548535	0.95	1.1	-1.11	0.047021	0.641527	Klra3; LOC100862437; LOC100862410; Klra9
10421730	1.19	1.35	-1.11	0.005901	0.641527	AU021034
10538957	1.24	1.39	-1.11	0.0094	0.641527	Tbrg4
10564103	0.95	1.1	-1.11	0.016984	0.641527
10577093	1.75	1.9	-1.11	0.012308	0.641527
10592503	1.33	1.48	-1.11	0.029115	0.641527	Crtam
10564027	0.95	1.1	-1.11	0.016984	0.641527
10487000	1.66	1.81	-1.11	0.019016	0.641527	Shf
10595013	1.28	1.43	-1.11	0.006799	0.641527	Tmod2
10564077	0.95	1.1	-1.11	0.016984	0.641527
10564087	0.95	1.1	-1.11	0.016984	0.641527
10526514	1.51	1.66	-1.11	0.021251	0.641527	Cldn15
10564119	0.95	1.1	-1.11	0.016984	0.641527
10461459	1.36	1.51	-1.11	0.001981	0.641527	Syt7
10591668	1.57	1.72	-1.11	0.036865	0.641527	Rgl3
10564127	0.95	1.1	-1.11	0.016984	0.641527
10492628	0.92	1.06	-1.11	0.038831	0.641527	Serpini1
10354111	1.35	1.5	-1.11	0.014935	0.641527	Aff3
10564123	0.95	1.1	-1.11	0.016984	0.641527
10564099	0.95	1.1	-1.11	0.016984	0.641527
10551252	1.13	1.28	-1.11	0.044209	0.641527	Nlrp9a
10362745	1.1	1.25	-1.11	0.015297	0.641527	Akd1
10375265	1.24	1.39	-1.11	0.012936	0.641527	Atp10b
10366303	1.38	1.53	-1.11	0.02992	0.641527
10594549	1.23	1.38	-1.11	0.040217	0.641527	Gm10144
10564101	0.95	1.1	-1.11	0.016984	0.641527
10348643	1.27	1.41	-1.11	0.021392	0.641527	Olfr12
10406171	1.26	1.42	-1.11	0.004424	0.641527	Tppp
10558840	1.32	1.47	-1.11	0.003843	0.641527	Rassf7
10538179	1.14	1.29	-1.11	0.000687	0.641527	Svs1
10496447	1.02	1.17	-1.11	0.009485	0.641527	Adh6a
10528027	1.06	1.2	-1.11	0.034355	0.641527
10497201	1.14	1.29	-1.11	0.040761	0.641527
10381238	1.24	1.39	-1.11	0.049259	0.641527	Mlx
10571911	1.04	1.19	-1.11	0.000464	0.623142	2700029M09Rik
10461311	1.3	1.45	-1.11	0.008261	0.641527	Eml3
10481378	1.35	1.49	-1.11	0.046048	0.641527	Mir219-2; Gm3088
10564125	0.95	1.1	-1.11	0.016984	0.641527
10564129	0.95	1.1	-1.11	0.016984	0.641527
10464932	1.47	1.61	-1.11	0.02379	0.641527	Klc2
10497615	1.67	1.82	-1.11	0.043115	0.641527	1600017P15Rik
10544338	1.05	1.2	-1.11	0.038005	0.641527	Prss3
10466359	0.91	1.06	-1.11	0.033089	0.641527	Olfr1475
10599863	0.99	1.14	-1.11	0.041389	0.641527	4931400O07Rik
10437629	1.06	1.21	-1.11	0.021178	0.641527	Grin2a
10486499	1.09	1.24	-1.11	0.029309	0.641527	Tmem87a
10599604	1.34	1.49	-1.11	0.00113	0.641527	Ccdc160
10435043	1.29	1.45	-1.11	0.003686	0.641527	Tm4sf19
10564095	0.95	1.1	-1.11	0.016984	0.641527
10603387	1.23	1.38	-1.11	0.003227	0.641527	Hdac6
10564113	0.95	1.1	-1.11	0.016984	0.641527
10564121	0.95	1.1	-1.11	0.016984	0.641527
10546227	1.13	1.27	-1.11	0.031475	0.641527
10417458	1.02	1.17	-1.11	0.023693	0.641527	LOC100861646; Gm3685; Gm5458; Gm3696
10368373	1.37	1.52	-1.11	0.026832	0.641527	Tmem200a
10494769	1.24	1.38	-1.11	0.049668	0.641527	Trim45
10492006	1.22	1.37	-1.11	0.008947	0.641527	Trpc4
10564105	0.95	1.1	-1.11	0.016984	0.641527
10398336	1.6	1.75	-1.11	0.005932	0.641527	Mir540
10507578	0.98	1.13	-1.11	0.009326	0.641527	Olfr1330
10408220	1.01	1.16	-1.11	0.020136	0.641527	Hist1h2ac; Hist1h2ao; Hist1h2ai; Hist1h2ab; Hist1h2ap; Hist1h2an; Hist1h2ah; Hist1h2ag; Hist1h2ae; Hist1h2ad
10564079	0.95	1.1	-1.11	0.016984	0.641527
10564085	0.95	1.1	-1.11	0.016984	0.641527
10549770	1.48	1.62	-1.11	0.032826	0.641527	U2af2
10423855	1.32	1.46	-1.11	0.010834	0.641527	Rims2
10564091	0.95	1.1	-1.11	0.016984	0.641527
10556158	1.06	1.21	-1.11	0.003062	0.641527	Olfr508
10501959	1.03	1.18	-1.11	0.01043	0.641527
10424624	1.47	1.62	-1.11	0.007615	0.641527	Bai1
10564097	0.95	1.1	-1.11	0.016984	0.641527
10431326	1.33	1.49	-1.11	0.01681	0.641527	Mlc1
10470907	1.31	1.47	-1.11	0.010205	0.641527	Set
10457872	1.15	1.3	-1.11	0.024838	0.641527	Slc39a6
10508829	1.54	1.69	-1.11	0.03981	0.641527	Map3k6
10469129	1.37	1.53	-1.11	0.049585	0.641527	4930412O13Rik
10353438	1.34	1.48	-1.11	0.031408	0.641527	Tram2
10406777	1.14	1.29	-1.11	0.000822	0.641527	Gcnt4
10372005	1.16	1.31	-1.11	0.008227	0.641527	Vezt
10605612	1.22	1.36	-1.11	0.010856	0.641527
10585652	1.33	1.47	-1.11	0.034529	0.641527	Man2c1
10411229	1.57	1.72	-1.11	0.031413	0.641527	F2r
10368050	1.01	1.17	-1.11	0.00707	0.641527	Ect2l
10365492	1.05	1.22	-1.12	0.041001	0.641527
10416960	1.1	1.26	-1.12	0.0274	0.641527	Gpc5
10386741	1.45	1.61	-1.12	0.040225	0.641527
10355763	1.41	1.57	-1.12	0.012372	0.641527	Atg9a
10442127	1.14	1.3	-1.12	0.007407	0.641527
10533474	1.27	1.43	-1.12	0.004306	0.641527	1500011H22Rik
10586126	1.2	1.36	-1.12	0.04382	0.641527
10518841	1.48	1.64	-1.12	0.043601	0.641527	Thap3
10362922	1.15	1.32	-1.12	0.026972	0.641527	Atg5
10361366	1.12	1.28	-1.12	0.007858	0.641527	Mtrf1l
10482121	1.03	1.2	-1.12	0.010927	0.641527	Olfr3
10355730	1.41	1.58	-1.12	0.034938	0.641527	1810031K17Rik
10427214	1.39	1.56	-1.12	0.007245	0.641527	Sp1
10572622	1.46	1.62	-1.12	0.00508	0.641527	Gtpbp3; LOC100862531
10434117	1.35	1.52	-1.12	0.001611	0.641527	B830017H08Rik
10514892	1.09	1.25	-1.12	0.0087	0.641527	2210012G02Rik
10533256	1.21	1.38	-1.12	0.02687	0.641527	Oas1a
10425814	1.43	1.6	-1.12	0.045349	0.641527	Mpped1
10398436	1.23	1.39	-1.12	0.008521	0.641527	Mir409
10357084	0.98	1.15	-1.12	0.003918	0.641527	Serpinb3b
10357008	1.21	1.36	-1.12	0.019479	0.641527	Pign
10404055	1.27	1.44	-1.12	0.01438	0.641527	Hist1h1t
10597377	1.46	1.62	-1.12	0.016055	0.641527	Fbxl2
10559713	1.24	1.4	-1.12	0.046505	0.641527	Zfp784
10480254	1.57	1.73	-1.12	0.028811	0.641527
10390890	1.08	1.24	-1.12	0.044312	0.641527	Krtap3-2; Krtap3-3
10523563	1.29	1.46	-1.12	0.001539	0.641527	Cds1
10584476	1	1.16	-1.12	0.027452	0.641527	Olfr930
10412771	1.13	1.29	-1.12	0.035089	0.641527
10581702	1.39	1.56	-1.12	0.044016	0.641527	Fuk
10588931	1.31	1.47	-1.12	0.042692	0.641527	BC048562
10577144	1.35	1.51	-1.12	0.015237	0.641527	Dcun1d2
10381619	1.57	1.74	-1.12	0.010933	0.641527	Adam11
10507362	1.51	1.67	-1.12	0.030435	0.641527	Mutyh
10513641	1.4	1.57	-1.12	0.007046	0.641527	Kif12
10555881	1.06	1.22	-1.12	0.007049	0.641527	Olfr657
10566249	1.05	1.21	-1.12	0.022656	0.641527	Olfr68
10417498	1.2	1.37	-1.12	0.006744	0.641527	1700110I01Rik
10449018	1.36	1.51	-1.12	0.022167	0.641527	Haghl
10434773	1.37	1.53	-1.12	0.014263	0.641527	Rtp1
10433719	1.44	1.6	-1.12	0.014233	0.641527	Mir484
10420785	1.01	1.17	-1.12	0.021353	0.641527	Mtmr9
10450902	1.01	1.17	-1.12	0.002395	0.641527	Olfr117
10451604	1.79	1.96	-1.12	0.014452	0.641527	Mdfi
10464560	1.19	1.35	-1.12	0.007923	0.641527	Aldh3b1
10560851	1.31	1.46	-1.12	0.048349	0.641527	1700008P20Rik
10571312	1.2	1.36	-1.12	0.009415	0.641527	Dusp4
10451303	1.63	1.79	-1.12	0.022189	0.641527	Ttbk1
10480813	1.27	1.44	-1.12	0.030514	0.641527	Rabl6
10521705	1.16	1.33	-1.12	0.045832	0.641527	Clrn2
10389331	1.2	1.36	-1.12	0.005242	0.641527	Znhit3
10572865	1.1	1.26	-1.12	0.035503	0.641527	Isx
10504450	1.33	1.49	-1.12	0.004079	0.641527	Glipr2
10563421	1.29	1.44	-1.12	0.011868	0.641527	Grin2d
10419450	1.03	1.2	-1.12	0.040595	0.641527	Olfr733
10426535	1.21	1.37	-1.12	0.004364	0.641527	Fam113b
10527516	1.41	1.58	-1.12	0.045555	0.641527	Wasf3
10574220	1.45	1.61	-1.12	0.006894	0.641527	Cx3cl1
10596810	1.84	2	-1.12	0.040112	0.641527	Rbm6
10357594	1.19	1.35	-1.12	3.3e-05	0.137543	Rassf5
10580411	1.5	1.66	-1.12	0.003669	0.641527
10586331	1.56	1.73	-1.12	0.017966	0.641527	Igdcc3
10546884	1.53	1.69	-1.12	0.034248	0.641527	Lhfpl4
10450895	0.91	1.08	-1.12	0.009147	0.641527	Olfr114
10394678	1.29	1.45	-1.12	0.024995	0.641527
10408937	1.2	1.36	-1.12	0.005951	0.641527	Atxn1
10446581	1.27	1.43	-1.12	0.025556	0.641527	Zfp161
10379989	1.13	1.3	-1.12	0.014651	0.641527	Fam33a
10478913	1.46	1.62	-1.12	0.031591	0.641527	Mocs3
10417065	1.46	1.63	-1.12	0.036705	0.641527	Rap2a
10379677	1.31	1.47	-1.12	0.02984	0.641527	Rasl10b
10588219	1.27	1.43	-1.12	0.044452	0.641527
10587194	1.44	1.61	-1.12	0.010386	0.641527	Gnb5
10599321	1.07	1.22	-1.12	0.00286	0.641527	Zbtb33
[truncated: 221 more rows]
