# Supplementary material for: Kcne2 deletion causes early-onset nonalcoholic fatty liver disease via iron deficiency anemia
Source: Sci Rep. 2016 Mar 17;6:23118. doi: 10.1038/srep23118 (PMC4794722; doi:10.1038/srep23118)
Supplement: Supplementary Spreadsheet 2 [file srep23118-s2.xls]

## Sheet: Sheet1
Transcript Cluster ID	KO Bi-weight Avg Signal (log2)	WT Bi-weight Avg Signal (log2)	Fold Change (linear) (KO vs. WT)	ANOVA p-value (KO vs. WT)	FDR p-value (KO vs. WT)	Gene Symbol
10562169	5.96	2.45	11.37	0.045224	0.449512	Hamp
10562166	7.42	4.13	9.74	0.022179	0.449512	Hamp2
10459770	5.74	4.77	1.95	0.041624	0.449512
10368222	4.7	3.79	1.89	0.005543	0.449512	4930444G20Rik
10542239	4.2	3.3	1.86	0.046664	0.449512	Prp2
10447564	4.85	4.09	1.69	0.036136	0.449512	Zdhhc14
10464583	8.77	8.03	1.67	0.001553	0.449512	Gstp1
10592162	5.1	4.37	1.67	0.013482	0.449512
10530142	4.58	3.86	1.64	0.015431	0.449512
10548699	5.05	4.34	1.64	0.007367	0.449512
10427742	5.27	4.57	1.63	0.029473	0.449512
10394936	4.92	4.22	1.63	0.03134	0.449512
10408555	4.66	3.95	1.63	0.001611	0.449512	Wrnip1
10461365	3.83	3.13	1.62	0.042191	0.449512	Eef1g
10599648	3.69	3	1.61	0.038296	0.449512
10394858	6.25	5.57	1.61	0.035613	0.449512
10478421	4.21	3.54	1.6	0.001312	0.449512	Kcnk15
10351471	3.99	3.33	1.59	0.02801	0.449512
10588081	4.14	3.47	1.59	0.036792	0.449512	Foxl2
10400004	5.22	4.56	1.58	0.038349	0.449512	Mir680-3
10352150	4.19	3.53	1.58	0.019789	0.449512
10364950	4.94	4.27	1.58	0.044473	0.449512	Gadd45b
10410654	5.88	5.23	1.57	0.030143	0.449512
10357120	6.37	5.72	1.57	0.045621	0.449512
10590462	4.32	3.67	1.57	0.021715	0.449512	Mir138-1
10588073	4.13	3.49	1.56	0.039321	0.449512	Prr23a
10487238	3.84	3.2	1.56	0.000519	0.449512	Hdc
10552240	5.25	4.61	1.55	0.048603	0.449512	E130304I02Rik
10402988	3.64	3.01	1.54	0.048024	0.449512
10399021	3.09	2.47	1.54	0.022658	0.449512	Tmem121
10478383	3.51	2.89	1.54	0.032634	0.449512	R3hdml
10531627	4.03	3.42	1.53	0.01645	0.449512	A930011G23Rik
10374426	4.41	3.79	1.53	0.004677	0.449512	Pno1
10477001	4.6	3.99	1.53	0.046739	0.449512
10440708	5.11	4.51	1.52	0.04319	0.449512
10408121	5.55	4.95	1.52	0.007215	0.449512
10378427	4.1	3.5	1.51	0.043859	0.449512	Olfr401
10525831	3.16	2.56	1.51	0.045732	0.449512
10425109	3.7	3.1	1.51	0.029921	0.449512	Elfn2
10569291	5.24	4.65	1.5	0.032568	0.449512	Krtap5-2
10353522	3.76	3.18	1.5	0.032931	0.449512
10529154	3.63	3.04	1.5	0.025329	0.449512
10477058	3.85	3.28	1.49	0.019086	0.449512	Scrt2
10415013	5.11	4.54	1.48	0.048638	0.449512
10544333	3.37	2.81	1.48	0.045193	0.449512	Try5
10416266	4.8	4.23	1.48	0.008805	0.449512
10415873	6.77	6.21	1.48	0.025692	0.449512	Mir598
10520706	3.59	3.03	1.47	0.045682	0.449512	Trim54
10375380	3.97	3.42	1.46	0.010595	0.449512
10574415	3.41	2.87	1.46	0.010673	0.449512
10504000	6.42	5.87	1.46	0.044565	0.449512	Mir207; Dnaja1
10407511	6.57	6.03	1.46	0.004737	0.449512
10488626	3.14	2.61	1.45	0.01075	0.449512	Zcchc3
10453627	3.74	3.21	1.45	0.039463	0.449512
10563253	3.72	3.18	1.45	0.00408	0.449512	Lin7b
10446166	7.17	6.63	1.45	0.00756	0.449512	Ndufa11
10383763	4.41	3.88	1.45	0.025218	0.449512	Gm10216
10597656	3.15	2.61	1.45	0.008862	0.449512	Scn5a
10371012	4.52	3.99	1.44	0.016705	0.449512	Lmnb2
10403246	4.23	3.71	1.43	0.040864	0.449512
10420853	3.65	3.13	1.43	0.009284	0.449512	Pnoc
10582464	4.89	4.37	1.43	0.044234	0.449512
10463482	3.16	2.65	1.43	0.022179	0.449512	Tlx1
10477004	8.26	7.76	1.42	0.013282	0.449512
10442081	4.18	3.67	1.42	0.018898	0.449512	Mir99b
10554960	3.97	3.46	1.42	0.014964	0.449512	Fam181b
10567576	3.37	2.86	1.42	0.021927	0.449512	Mettl9
10412663	3.56	3.05	1.42	0.0081	0.449512
10454735	4.36	3.85	1.42	0.039864	0.449512	Fam53c
10367598	3.64	3.13	1.42	0.013674	0.449512
10394344	7.73	7.23	1.41	0.021968	0.449512	Gm6682
10457860	5.19	4.7	1.41	0.04372	0.449512	Mir187
10346592	4.06	3.57	1.41	0.000785	0.449512
10500181	7.47	6.97	1.41	0.012032	0.449512
10560270	3.53	3.03	1.41	0.047242	0.449512	Npas1
10399687	3.46	2.96	1.41	0.012593	0.449512
10374032	3.77	3.28	1.41	0.014101	0.449512
10488785	3.96	3.46	1.41	0.048097	0.449512	E2f1
10424700	3.66	3.18	1.4	0.002488	0.449512	Zfp41
10505198	4.27	3.79	1.4	0.023807	0.449512
10553256	3.69	3.2	1.4	0.031101	0.449512	Myod1
10399640	4.93	4.44	1.4	0.037996	0.449512
10575894	3.68	3.2	1.4	0.01259	0.449512	Lrrc50
10509992	3.25	2.76	1.4	0.011756	0.449512	Hspb7
10466920	3.42	2.94	1.4	0.033708	0.449512	Slc1a1
10417068	4.19	3.7	1.4	0.048521	0.449512
10507742	4.53	4.04	1.4	0.041307	0.449512	Col9a2
10530201	7.02	6.55	1.39	0.039257	0.449512	Ugdh
10409319	3.49	3.02	1.39	0.02098	0.449512	Drd1a
10398934	3	2.52	1.39	0.038592	0.449512
10360804	3.63	3.15	1.39	0.027668	0.449512
10388679	3.58	3.11	1.39	0.030195	0.449512
10596570	5.05	4.57	1.39	0.011288	0.449512	Rbm15b
10417702	8.4	7.93	1.39	0.030131	0.449512
10446617	3.42	2.95	1.39	0.04576	0.449512	Gm4947
10552668	4.72	4.25	1.38	0.030131	0.449512	Lrrc4b
10364217	3.19	2.73	1.38	0.020162	0.449512	1700027D21Rik
10600529	4.57	4.11	1.38	0.008134	0.449512
10416897	2.15	1.69	1.38	0.00472	0.449512
10560298	3.3	2.84	1.38	0.034584	0.449512	Slc1a5
10422504	3.54	3.08	1.38	0.003589	0.449512	Zic5
10447668	3.52	3.06	1.38	0.019585	0.449512	Gm1604b
10481329	3.63	3.17	1.38	0.016508	0.449512	Barhl1
10582981	5.25	4.78	1.38	0.040331	0.449512	Tfdp1
10577424	2.51	2.05	1.38	0.013393	0.449512
10464586	6.35	5.9	1.37	0.048597	0.449512	Gstp2
10527332	3.66	3.2	1.37	0.015488	0.449512	Nptx2
10466110	3.4	2.95	1.37	0.007404	0.449512	Ms4a10
10466528	4.46	4	1.37	0.022171	0.449512	Rfk
10354730	3.95	3.5	1.37	0.01708	0.449512	Coq10b
10532660	4.27	3.82	1.36	0.007206	0.449512	Crybb3
10426760	3.43	2.99	1.36	0.03044	0.449512	Aqp2
10524965	3.52	3.08	1.36	0.003744	0.449512	Fbxw8
10506150	3.23	2.79	1.36	0.019372	0.449512	Foxd3
10466292	3.14	2.7	1.36	0.039054	0.449512
10413314	3.68	3.23	1.36	0.021327	0.449512
10515049	4.28	3.83	1.36	0.009995	0.449512	Kti12
10429234	4.09	3.65	1.36	0.024582	0.449512	Col22a1
10568060	4.82	4.38	1.36	0.042596	0.449512	4930451I11Rik
10443091	3.24	2.8	1.36	0.025594	0.449512
10427301	3.86	3.42	1.36	0.0465	0.449512	Mir615
10398121	3.33	2.9	1.35	0.008856	0.449512	Bdkrb1
10550200	3.7	3.28	1.35	0.019142	0.449512
10524227	4.8	4.37	1.35	0.028724	0.449512	Fbrsl1
10569222	3.78	3.34	1.35	0.044315	0.449512	Gm16982
10345928	3.13	2.71	1.35	0.025512	0.449512
10552942	3.48	3.04	1.35	0.035579	0.449512	Lhb
10451079	3.29	2.85	1.35	0.005457	0.449512	4930564C03Rik
10608085	2.66	2.23	1.35	0.030467	0.449512
10594246	3.9	3.46	1.35	0.015569	0.449512
10402353	4.11	3.68	1.35	0.012786	0.449512	Ifi27l2b
10513912	3.12	2.7	1.34	0.00018	0.449512	Aldoart1
10389387	3.81	3.39	1.34	0.027204	0.449512	Ppm1d
10534301	3.21	2.78	1.34	0.045296	0.449512	Syna
10578413	3.76	3.34	1.34	0.019736	0.449512	Gm5346
10538993	2.85	2.43	1.34	0.008682	0.449512	Cd8a
10400479	4.36	3.93	1.34	0.018451	0.449512	Nkx2-9
10525893	4.39	3.96	1.34	0.04299	0.449512	Aacs
10583535	3.27	2.84	1.34	0.040643	0.449512	Icam5
10582078	4.21	3.79	1.34	0.021353	0.449512
10600584	2.99	2.57	1.34	0.000717	0.449512
10481259	3.71	3.29	1.34	0.040638	0.449512
10536405	3	2.58	1.34	0.008308	0.449512	Nxph1
10543524	3.78	3.35	1.34	0.009679	0.449512	Gcc1
10551405	3.35	2.93	1.34	0.021751	0.449512	C030039L03Rik
10395849	3.14	2.71	1.34	0.039046	0.449512	Pax9
10460987	3.83	3.41	1.34	0.045839	0.449512	Nrxn2
10416411	6.77	6.34	1.34	0.040714	0.449512	Esd
10570189	4.52	4.1	1.34	0.032374	0.449512	Sox1
10508614	3.4	2.97	1.34	0.028419	0.449512	Fabp3
10440465	4.24	3.81	1.34	0.029811	0.449512
10552348	3.75	3.34	1.34	0.027842	0.449512
10446220	3.31	2.9	1.33	0.004579	0.449512
10488439	4.11	3.69	1.33	0.012619	0.449512
10508879	4.76	4.34	1.33	0.023584	0.449512	Fam46b
10450197	4.32	3.92	1.33	0.023149	0.449512	Btnl5
10581882	3.48	3.07	1.33	0.049715	0.449512	Ctrb1
10407356	4.94	4.53	1.33	0.04704	0.449512
10439887	4.19	3.78	1.33	0.031033	0.449512
10457836	4.1	3.69	1.33	0.016636	0.449512	Nol4
10456246	4.45	4.04	1.33	0.02969	0.449512
10352356	4.39	3.97	1.33	0.013348	0.449512	Haus5
10536743	3.04	2.63	1.32	0.044377	0.449512	6530409C15Rik
10488639	3.19	2.78	1.32	0.030202	0.449512	Defb29
10347297	8.14	7.75	1.32	0.019542	0.449512	Arpc2
10380415	4.55	4.16	1.32	0.034526	0.449512
10497682	3.73	3.33	1.32	0.029351	0.449512	Kcnmb3
10438527	3.07	2.68	1.32	0.002847	0.449512	Camk2n2
10510980	3.94	3.55	1.32	0.02866	0.449512
10349378	2.58	2.18	1.32	0.043316	0.449512
10473814	3.45	3.05	1.32	0.045952	0.449512	Mybpc3
10481499	2.89	2.5	1.32	0.025787	0.449512	1700001O22Rik
10575702	2.86	2.46	1.32	0.005179	0.449512	Clec3a
10401235	3.38	2.98	1.32	0.028211	0.449512
10457407	4.78	4.38	1.32	0.007241	0.449512
10444883	3.31	2.9	1.32	0.015739	0.449512	Cdsn
10507589	4.59	4.2	1.32	0.014248	0.449512
10549386	4.24	3.83	1.32	0.037064	0.449512	Klhdc5
10552871	3.58	3.18	1.32	0.002412	0.449512	Pth2
10415396	3.02	2.62	1.32	0.010254	0.449512	Nfatc4
10593293	3.51	3.11	1.32	0.017889	0.449512	Ncam1
10544406	3.17	2.78	1.31	0.020412	0.449512	Fam131b
10517808	3.74	3.36	1.31	0.005315	0.449512	Padi3
10459153	4.31	3.92	1.31	0.012518	0.449512	Cdx1
10577154	3.28	2.89	1.31	0.026214	0.449512	Atp4b
10515159	3.48	3.09	1.31	0.038477	0.449512	Foxd2
10479811	4.11	3.73	1.31	0.003046	0.449512	Mcm10
10450431	2.73	2.34	1.31	0.004887	0.449512	Ly6g5b
10557488	3.21	2.82	1.31	0.035716	0.449512	Tbx6
10519196	3.41	3.02	1.31	0.040043	0.449512	Vwa1
10480249	4.3	3.92	1.31	0.032797	0.449512	Ptpla
10390919	2.94	2.56	1.31	0.037553	0.449512	Krtap4-1
10371502	3.36	2.97	1.31	0.00455	0.449512	Fabp3
10361152	6.11	5.72	1.31	0.029902	0.449512	Gstp2; Gstp1
10459927	3.83	3.44	1.31	0.006117	0.449512	Kcng2
10371032	3.6	3.21	1.31	0.045523	0.449512	Diras1
10504456	3.01	2.62	1.31	0.010379	0.449512	Ccin
10394819	3.47	3.09	1.3	0.047669	0.449512
10537098	2.5	2.13	1.3	0.007256	0.449512	1700012A03Rik
10435453	3.57	3.19	1.3	0.004085	0.449512
10552929	3.4	3.02	1.3	0.029586	0.449512	Mtag2
10398635	3.56	3.18	1.3	0.006469	0.449512	Amn
10399655	3.85	3.47	1.3	0.029684	0.449512
10375732	4.68	4.3	1.3	0.025671	0.449512
10478014	4.32	3.95	1.3	0.044989	0.449512	Vstm2l
10605568	2.93	2.55	1.3	0.011905	0.449512	Tsga8
10423803	3.77	3.39	1.3	0.046912	0.449512
10399659	3.85	3.47	1.3	0.029684	0.449512
10394940	3.85	3.47	1.3	0.029684	0.449512
10520942	4.91	4.53	1.3	0.047839	0.449512	Plb1
10365134	5.2	4.82	1.3	0.037237	0.449512
10345099	2.82	2.44	1.3	0.010426	0.449512
10370991	3.82	3.44	1.3	0.029763	0.449512	Jsrp1
10563436	3.5	3.12	1.3	0.036709	0.449512	Syngr4
10407316	4.29	3.9	1.3	0.004935	0.449512	Pelo
10523683	3.05	2.66	1.3	0.030921	0.449512	Dspp
10511298	4.9	4.53	1.3	0.000471	0.449512	9430015G10Rik
10449435	3.43	3.05	1.3	0.016581	0.449512	Tulp1
10416023	3.57	3.19	1.3	0.029207	0.449512	Scara5
10595863	2.67	2.29	1.3	0.047803	0.449512	Trim42
10539584	4.46	4.08	1.3	0.028112	0.449512	Emx1
10508917	3.47	3.09	1.3	0.034507	0.449512	Aim1l
10477169	4.32	3.94	1.3	0.000431	0.449512	Id1
10377467	3.88	3.5	1.3	0.028725	0.449512	Hes7
10530360	3.05	2.67	1.3	0.026378	0.449512	Kctd8
10522182	3.52	3.14	1.3	0.029233	0.449512	Rhoh
10394827	3.85	3.47	1.3	0.029684	0.449512
10459618	3.27	2.89	1.3	0.016957	0.449512
10555736	2.91	2.53	1.3	0.016135	0.449512	Olfr558
10449377	3.4	3.02	1.3	0.049405	0.449512	Spdef
10531970	3.42	3.05	1.29	0.001885	0.449512
10574934	3.73	3.36	1.29	0.016975	0.449512	Nrn1l; Edc4
10506054	3.87	3.5	1.29	0.036417	0.449512
10364752	5.98	5.61	1.29	0.008362	0.449512	Dazap1
10363639	4.95	4.58	1.29	0.029284	0.449512	Atoh7
10443195	5.51	5.15	1.29	0.014774	0.449512	Hmga1
10426669	3.03	2.66	1.29	0.019101	0.449512	Troap
10370070	7.25	6.89	1.29	0.049143	0.449512
10493789	4.75	4.39	1.29	0.03502	0.449512	S100a13
10504658	3.31	2.94	1.29	0.036654	0.449512	E230008N13Rik
10428002	4.02	3.66	1.29	0.018076	0.449512	Ankrd33b
10382096	3.74	3.37	1.29	0.040067	0.449512	2310007L24Rik
10358177	3.78	3.41	1.29	0.017783	0.449512	5730559C18Rik
10581266	3.82	3.45	1.29	0.046207	0.449512	Tppp3
10461583	2.91	2.54	1.29	0.008485	0.449512	Gpr44
10527148	3.24	2.87	1.29	0.032937	0.449512	Slc29a4
10393687	3.88	3.51	1.29	0.037428	0.449512	Azi1
10563685	3.39	3.02	1.29	0.001908	0.449512	Ptpn5
10427308	3.09	2.73	1.29	0.001623	0.449512	Gm10830
10381666	3.09	2.72	1.29	0.02722	0.449512
10591634	3.23	2.86	1.29	0.047759	0.449512	Dock6
10504775	3.85	3.47	1.29	0.023736	0.449512	Col15a1
10525833	5.45	5.1	1.28	0.012896	0.449512	Atp6v0a2
10415857	3.94	3.58	1.28	0.016695	0.449512	Fam167a
10386741	3.89	3.54	1.28	0.041801	0.449512
10567355	2.81	2.45	1.28	0.005937	0.449512	Gprc5b
10405334	3.54	3.19	1.28	0.045398	0.449512	Eif4e1b
10518096	2.64	2.28	1.28	0.019699	0.449512	Fhad1
10473584	5.9	5.54	1.28	0.029648	0.449512
10472942	3.69	3.34	1.28	0.042201	0.449512	Gm10822
10522661	3.51	3.16	1.28	0.047772	0.449512	C530008M17Rik
10371464	3.71	3.36	1.28	0.034328	0.449512
10383502	3.9	3.55	1.28	0.025704	0.449512	Slc16a3
10536401	2.7	2.35	1.28	0.01524	0.449512	Nxph1
10533213	3.16	2.8	1.28	0.049615	0.449512	Oas3
10441556	3.41	3.05	1.28	0.027203	0.449512	Gm1604b
10574226	3.22	2.87	1.28	0.037419	0.449512	Ccl17
10420628	3.44	3.08	1.28	0.02316	0.449512
10546370	3.11	2.76	1.28	0.034396	0.449512	Grip2
10582310	4	3.64	1.28	0.045211	0.449512	Mvd
10470298	3.48	3.12	1.28	0.009028	0.449512	Fam69b
10607062	4.3	3.95	1.28	0.004484	0.449512
10435112	2.99	2.63	1.28	0.035978	0.449512	Muc4
10414154	6.05	5.7	1.28	0.036037	0.449512	Mir346
10508533	3.88	3.53	1.28	0.014502	0.449512	Col16a1
10355662	2.88	2.54	1.27	0.046197	0.449512	Cryba2
10412760	4.72	4.38	1.27	0.011576	0.449512	Il3ra
10479369	3.44	3.09	1.27	0.023907	0.449512	Gm14318
10488646	3.17	2.83	1.27	0.021983	0.449512	Defb45
10566136	2.9	2.55	1.27	0.048541	0.449512	Olfr543
10508892	3.56	3.21	1.27	0.025926	0.449512	Gpatch3
10381681	3.34	2.99	1.27	0.041929	0.449512
10480273	3.34	2.99	1.27	0.041929	0.449512
10378781	3.34	2.99	1.27	0.041929	0.449512
10481592	3.33	2.99	1.27	0.031965	0.449512	Dnm1
10437684	3.86	3.52	1.27	0.020225	0.449512	Prm1
10535381	11.4	11.06	1.27	0.029256	0.449512	Actb
10492436	2.59	2.25	1.27	0.001603	0.449512
10572345	3.26	2.92	1.27	0.023338	0.449512	Homer3
10362534	3.01	2.67	1.27	0.021871	0.449512	5930403N24Rik
10414863	3.14	2.8	1.27	0.041347	0.449512
10509526	3.3	2.95	1.27	0.010412	0.449512	Kif17
10486954	2.91	2.57	1.27	0.02303	0.449512	Dppa4
10502438	2.98	2.64	1.27	0.032443	0.449512	Gm4862
10357137	3.14	2.8	1.27	0.018696	0.449512	Gli2
10443201	3.47	3.12	1.27	0.024519	0.449512	Pacsin1
10383423	4.36	4.01	1.27	0.012622	0.449512	Anapc11
10496917	3.34	2.99	1.27	0.041929	0.449512
10495183	3.98	3.64	1.27	0.030486	0.449512	Kcna3
10532592	2.91	2.56	1.27	0.021167	0.449512	Myo18b
10596023	3.19	2.84	1.27	0.026882	0.449512	Sox14
10425983	3.63	3.28	1.27	0.015833	0.449512	Mirlet7c-2
10508253	3.73	3.39	1.27	0.032771	0.449512	Dlgap3
10589911	3.2	2.85	1.27	0.022692	0.449512	Trim71
10598292	3.3	2.96	1.27	0.006889	0.449512	Foxp3
10377603	4.34	4	1.27	0.046483	0.449512	Tmem102; G630025P09Rik
10448316	3.51	3.16	1.27	0.03443	0.449512
10396110	3.34	2.99	1.27	0.041929	0.449512
10521600	3.34	2.99	1.27	0.041929	0.449512
10478647	3.19	2.85	1.27	0.015593	0.449512	Slc12a5
10378964	3.41	3.07	1.27	0.014205	0.449512	Sez6
10414757	3.14	2.8	1.27	0.041347	0.449512
10362111	3.34	2.99	1.27	0.041929	0.449512
10511014	2.85	2.52	1.26	0.014889	0.449512	Prkcz
10442393	3.68	3.35	1.26	0.045186	0.449512
10451493	4.19	3.86	1.26	0.027191	0.449512
10350689	4	3.67	1.26	0.015694	0.449512	Ncf2
10462088	3.82	3.49	1.26	0.019735	0.449512	2410080I02Rik
10381170	3.58	3.25	1.26	0.015428	0.449512	Hspb9
10439084	3.5	3.17	1.26	0.026558	0.449512	Gm10818
10473750	3.92	3.59	1.26	0.020301	0.449512	C1qtnf4
10571860	4.51	4.18	1.26	0.003857	0.449512	Hand2
10600755	3.28	2.96	1.26	0.049415	0.449512	Arx
10535771	3.22	2.89	1.26	0.019854	0.449512	Cdx2
10480254	2.97	2.64	1.26	0.032876	0.449512
10597309	2.64	2.3	1.26	0.027112	0.449512	Stac
10393045	3.21	2.88	1.26	0.021883	0.449512	B230344G16Rik
10470248	3.3	2.97	1.26	0.010851	0.449512	Gpsm1
10402440	3.68	3.35	1.26	0.029387	0.449512	Gsc
10528567	3.15	2.82	1.26	0.02371	0.449512	Atg9b
10546086	3.69	3.36	1.26	0.029031	0.449512
10504640	3.04	2.71	1.26	0.004818	0.449512
10585834	3.4	3.06	1.26	0.017844	0.449512	6030419C18Rik
10407255	3.03	2.7	1.26	0.040022	0.449512	Gm6320
10563487	3.31	2.97	1.26	0.017597	0.449512	Abcc8
10381664	2.59	2.26	1.26	0.011128	0.449512
10601813	2.09	1.75	1.26	0.014522	0.449512	AV320801; Gm15023; Pramel3; Gm5128; Gm7903
10447477	3.04	2.71	1.26	0.029542	0.449512
10355550	2.88	2.55	1.26	0.043764	0.449512	Cxcr1
10485546	3.11	2.78	1.26	0.03284	0.449512	D430041D05Rik
10389929	2.97	2.63	1.26	0.005559	0.449512	Cacna1g
10544547	4.1	3.76	1.26	0.016184	0.449512	Zfp777
10403577	3.51	3.18	1.26	0.046172	0.449512
10468783	3.93	3.6	1.26	0.025272	0.449512	Vax1
10377473	2.6	2.26	1.26	0.022793	0.449512	Aloxe3
10398326	3.16	2.82	1.26	0.024927	0.449512	Meg3
10522784	3.8	3.48	1.25	0.031463	0.449512
10476882	2.75	2.43	1.25	0.009666	0.449512	A530006G24Rik
10389134	3.57	3.24	1.25	0.041713	0.449512	Slfn9
10472984	3.49	3.17	1.25	0.048012	0.449512	Hoxd3
10497937	2.45	2.13	1.25	0.043422	0.449512	1700017G19Rik
10371154	4.11	3.78	1.25	0.044727	0.449512	4930404N11Rik; Mfsd12
10466054	3.02	2.7	1.25	0.011252	0.449512	Cd6
10484604	2.09	1.77	1.25	0.013638	0.449512	Olfr1065
10514475	3.54	3.22	1.25	0.047095	0.449512	9530080O11Rik
10413951	2.94	2.62	1.25	0.0269	0.449512	Arhgap22
10544779	2.95	2.63	1.25	0.002955	0.449512	Hoxa7
10471842	4.81	4.49	1.25	0.043127	0.449512
10434835	4	3.68	1.25	0.011385	0.449512	Leprel1
10510725	3.57	3.24	1.25	0.019951	0.449512	Chd5
10534640	4.01	3.69	1.25	0.040013	0.449512	Emid2
10373606	2.37	2.05	1.25	0.010458	0.449512	Olfr765
10550730	3.07	2.75	1.25	0.014205	0.449512	Zfp296
10535575	3.76	3.43	1.25	0.044485	0.449512	Gm6272
10360666	3.09	2.76	1.25	0.034334	0.449512	6330403A02Rik
10607012	2.81	2.5	1.25	0.005024	0.449512	Col4a6
10521693	3.05	2.73	1.25	0.012976	0.449512
10444312	2.85	2.53	1.25	0.015658	0.449512	Btnl2
10453825	5.44	5.12	1.25	0.022125	0.449512	Snrpd1
10426467	2.93	2.61	1.25	0.021458	0.449512	Tmem117
10510452	5.39	5.07	1.25	0.022011	0.449512	Dffa
10523138	2.72	2.39	1.25	0.008528	0.449512	Cxcl3
10497960	2.35	2.02	1.25	0.039514	0.449512	1700034I23Rik
10579825	3.93	3.61	1.25	0.00294	0.449512	Pou4f2
10418838	2.88	2.55	1.25	0.036548	0.449512	9430077A04Rik
10572772	2.98	2.66	1.25	0.023152	0.449512	Hsh2d
10547508	3.1	2.79	1.25	0.021591	0.449512	Cecr6
10391013	2.84	2.51	1.25	0.024789	0.449512	Krt13
10477022	3.4	3.08	1.25	0.033689	0.449512	Sdcbp2
10523048	2.18	1.86	1.25	0.011347	0.449512	Npffr2
10469058	2.63	2.32	1.24	0.019466	0.449512	Ucma
10532652	3.93	3.62	1.24	0.02482	0.449512	Crybb2
10517673	2.72	2.41	1.24	0.011795	0.449512	Htr6
10529077	3.45	3.14	1.24	0.012482	0.449512	Ucn
10413810	2.54	2.23	1.24	0.005773	0.449512	D830044D21Rik
10542662	2.49	2.18	1.24	0.017385	0.449512	5330439B14Rik
10486681	2.95	2.64	1.24	0.00432	0.449512	Tgm5
10425686	4.27	3.96	1.24	0.00273	0.449512	Ccdc134
10584325	3.79	3.48	1.24	0.032352	0.449512	Vsig2
10450525	3.28	2.97	1.24	0.027315	0.449512	Gm9573
10541144	3.17	2.86	1.24	0.013686	0.449512	Cacna2d4
10360972	2.86	2.55	1.24	0.014701	0.449512	Kcnk2
10427814	4.47	4.16	1.24	0.038365	0.449512	Golph3
10580247	2.7	2.39	1.24	0.004525	0.449512	Mast1
10414576	2.2	1.89	1.24	0.016881	0.449512	Gm5622
10544837	2.69	2.38	1.24	0.00053	0.449512	Tril
10498593	2.96	2.65	1.24	0.042515	0.449512
10423834	2.71	2.4	1.24	0.042017	0.449512
10379524	2.76	2.46	1.24	0.034255	0.449512	Ccl11
10515162	3.59	3.28	1.24	0.016573	0.449512	Foxe3
10385837	3.73	3.41	1.24	0.049685	0.449512	Il13
10509030	3.32	3.01	1.24	0.005115	0.449512	Runx3
10370584	3.56	3.25	1.24	0.04726	0.449512	C2cd4c
10389654	2.35	2.05	1.24	0.019249	0.449512	Epx
10490724	3.51	3.2	1.24	0.042807	0.449512	Samd10
10588767	3.09	2.79	1.24	0.004313	0.449512	Traip
10442302	2.76	2.46	1.24	0.033389	0.449512	Zscan10
10360147	3.77	3.46	1.24	0.04714	0.449512	Alyref2
10505118	4.11	3.8	1.24	0.00469	0.449512
10543273	2.93	2.62	1.24	0.037938	0.449512	Cttnbp2
10507576	2.53	2.22	1.24	0.011026	0.449512	Olfr1331
10470119	7.04	6.73	1.24	0.017652	0.449512	Edf1; Gm11964
10418835	3.05	2.74	1.24	0.00032	0.449512	Slc18a3
10513103	3.21	2.89	1.24	0.029226	0.449512	6430704M03Rik
10545859	3.6	3.28	1.24	0.019754	0.449512	Egr4
10450508	2.68	2.37	1.24	0.029715	0.449512	Lta
10380637	2.71	2.4	1.24	0.000808	0.449512	Hoxb6
10536827	3.25	2.95	1.23	0.035474	0.449512	Ccdc136
10413528	2.62	2.32	1.23	0.032856	0.449512
10560329	2.77	2.46	1.23	0.002353	0.449512	Hif3a
10567510	2.54	2.24	1.23	0.014453	0.449512
10401002	3.02	2.72	1.23	0.042806	0.449512	Gphb5
10358155	3.13	2.83	1.23	0.004175	0.449512
10570951	3.14	2.84	1.23	0.019392	0.449512	Nkx6-3
10508972	3.32	3.03	1.23	0.027092	0.449512	Gm5589
10516544	3.04	2.74	1.23	0.004876	0.449512	Hpca
10571297	2.67	2.37	1.23	0.029211	0.449512
10507569	2.35	2.06	1.23	0.039014	0.449512	Olfr1341
10355871	3.76	3.47	1.23	0.000677	0.449512	Obsl1
10552143	3.14	2.84	1.23	0.013121	0.449512	Slc7a10
10573916	2.74	2.44	1.23	0.040921	0.449512	Irx6
10589602	3.26	2.96	1.23	0.043889	0.449512	Myl3
10557960	3.59	3.3	1.23	0.008203	0.449512	Tgfb1i1
10604761	2.67	2.37	1.23	0.032662	0.449512	Mir504
10428443	2.82	2.53	1.23	0.027464	0.449512	Kcnv1
10439068	2.97	2.67	1.23	0.011471	0.449512	Osta
10568705	3.28	2.98	1.23	0.03828	0.449512	Fam196a
10495854	3.01	2.72	1.23	0.019558	0.449512	Prss12
10532574	2.87	2.57	1.23	0.014911	0.449512	Myo18b
10416302	3.42	3.12	1.23	0.012065	0.449512	Hr
10508012	3.24	2.95	1.23	0.003007	0.449512	Rspo1
10546249	2.84	2.54	1.23	0.025964	0.449512	Ccdc37
10479379	3.21	2.91	1.23	0.01594	0.449512	Slco4a1
10376408	2.75	2.45	1.23	0.010089	0.449512	Olfr316
10462632	2.69	2.39	1.23	0.019571	0.449512	Kif20b
10456516	3.79	3.49	1.23	0.041593	0.449512	A730085E03Rik
10451551	2.56	2.27	1.23	0.001103	0.449512	Guca1a
10495306	3.1	2.81	1.23	0.023671	0.449512	Mybphl
10356689	3.24	2.95	1.23	0.027224	0.449512	Ankmy1
10481649	2.74	2.44	1.23	0.011309	0.449512
10389238	4.48	4.19	1.23	0.010044	0.449512	Dusp14
10413398	3.87	3.57	1.23	0.018464	0.449512	Il17rd
10420594	2.62	2.32	1.23	0.012151	0.449512	C1qtnf9
10444637	2.9	2.6	1.23	0.031645	0.449512	D17H6S56E-3
10373218	3.25	2.96	1.23	0.005841	0.449512	Nxph4
10599853	2.56	2.27	1.23	0.025229	0.449512	Ldoc1
10429898	3.01	2.71	1.23	0.039731	0.449512	Tssk5
10486956	2.72	2.42	1.23	0.024088	0.449512	Duox2
10550146	2.66	2.37	1.23	0.008019	0.449512	Cabp5
10465185	3.5	3.2	1.23	0.028229	0.449512	Ehbp1l1
10516323	3.07	2.77	1.23	0.020054	0.449512	Gm8505
10422272	3.12	2.82	1.23	0.048445	0.449512	Sox21
10608709	2.85	2.56	1.22	0.018667	0.449512	Nkain1
10443089	4.79	4.51	1.22	0.002658	0.449512	Syngap1
10515841	2.82	2.53	1.22	0.029416	0.449512	Gm12866
10385635	3.18	2.9	1.22	0.029387	0.449512	Zfp354c
10495873	9.44	9.16	1.22	0.02217	0.449512	Ptma
10430400	4.36	4.08	1.22	0.00605	0.449512	Card10
10531581	2.94	2.65	1.22	0.000776	0.449512
10576328	2.85	2.56	1.22	0.004932	0.449512	Mc1r
10369023	3.1	2.81	1.22	0.044818	0.449512	Fam162b
10608300	4.25	3.96	1.22	0.008267	0.449512
10489498	3.27	2.98	1.22	0.02403	0.449512
10577980	2.26	1.97	1.22	0.011648	0.449512	Chrna6
10538885	3.54	3.25	1.22	0.003908	0.449512
10548314	2.32	2.03	1.22	0.01207	0.449512	Klrb1b
10485280	4.13	3.85	1.22	0.018715	0.449512	Gm13889
10608288	4.25	3.96	1.22	0.008267	0.449512
10592467	2.85	2.57	1.22	0.018481	0.449512	Olfr984
10534021	3.16	2.88	1.22	0.010074	0.449512	Rimbp2
10485948	2.96	2.68	1.22	0.031123	0.449512	Grem1
10499941	2.8	2.51	1.22	0.033822	0.449512	Kprp
10554502	3.28	2.99	1.22	0.049766	0.449512	Slc28a1
10477140	4.24	3.95	1.22	0.022865	0.449512	Rem1
10509253	3.39	3.1	1.22	0.040991	0.449512	4930549C01Rik
10357660	3.15	2.86	1.22	0.008607	0.449512	Mfsd4
10369236	2.88	2.6	1.22	0.012129	0.449512	Edar
10481114	2.59	2.31	1.22	0.001717	0.449512	Abo
10349340	3.42	3.14	1.22	0.017924	0.449512	C1ql2
10521088	3.64	3.35	1.22	0.0349	0.449512
10416406	3.31	3.01	1.22	0.017874	0.449512	Htr2a
10481122	3.93	3.64	1.22	0.046237	0.449512	Surf6
10424416	3.46	3.18	1.22	0.025593	0.449512
10567460	2.56	2.26	1.22	0.045748	0.449512
10582190	3.49	3.21	1.22	0.020519	0.449512	Gins2
10577655	2.58	2.29	1.22	0.001269	0.449512	Ido1
10529752	3.16	2.88	1.22	0.0112	0.449512	Nkx3-2
10555718	2.94	2.66	1.22	0.022921	0.449512
10517343	2.34	2.05	1.22	0.029889	0.449512
10534152	2.91	2.62	1.22	0.040619	0.449512	Wbscr17
10431812	2.56	2.27	1.22	0.036944	0.449512	Nell2
10520499	2.68	2.39	1.22	0.025813	0.449512	Ccdc164
10495218	2.9	2.62	1.22	0.002687	0.449512	Alx3
10497250	4	3.71	1.22	0.033916	0.449512
10494069	3.01	2.72	1.22	0.016366	0.449512	Celf3
10525741	3.57	3.27	1.22	0.039168	0.449512	Snrnp35
10604958	3.17	2.88	1.22	0.004142	0.449512	Magea10
10417730	3.69	3.41	1.22	0.016291	0.449512
10576332	3.13	2.85	1.22	0.024295	0.449512	Tubb3
10424543	3.17	2.88	1.22	0.009886	0.449512	Wisp1
10381385	2.97	2.68	1.22	0.003129	0.449512
10469129	2.82	2.53	1.22	0.027574	0.449512	4930412O13Rik
10364502	3.68	3.4	1.22	0.010031	0.449512	Palm
10521574	3.36	3.07	1.22	0.007557	0.449512	Otop1
10570647	2.55	2.27	1.22	0.026765	0.449512
10390211	2.85	2.57	1.22	0.001843	0.449512	Igf2bp1
10350102	3.69	3.4	1.22	0.023616	0.449512	Ptpn7
10413212	4.15	3.87	1.22	0.020714	0.449512	Zmiz1
10349529	3.08	2.8	1.22	0.041956	0.449512	Thsd7b
10542079	3.36	3.07	1.22	0.002476	0.449512	Foxm1
10540993	2.63	2.35	1.21	0.018512	0.449512	H1foo
10388747	2.93	2.66	1.21	0.008532	0.449512	BC017647
10604846	2.97	2.7	1.21	0.040777	0.449512
10588720	3.33	3.06	1.21	0.022265	0.449512
10376052	2.43	2.15	1.21	0.025073	0.449512
10507905	3.64	3.36	1.21	0.039429	0.449512	Pou3f1
10605651	4.59	4.32	1.21	0.033776	0.449512
10505374	4.19	3.92	1.21	0.035201	0.449512	Col27a1
10588077	2.33	2.06	1.21	0.009152	0.449512	2410012M07Rik
10580473	3.5	3.22	1.21	0.049625	0.449512	Zfp423
10395317	2.69	2.42	1.21	0.001938	0.449512	Ferd3l
10442458	3.11	2.84	1.21	0.034882	0.449512	Mlst8; 9930021D14Rik
10532784	3.07	2.79	1.21	0.035069	0.449512	Svop
10363735	2.69	2.42	1.21	0.008507	0.449512	Egr2
10354111	2.91	2.63	1.21	0.028259	0.449512	Aff3
10424287	2.77	2.5	1.21	0.007959	0.449512
10385297	2.39	2.11	1.21	0.003307	0.449512	Gabra1
10468249	2.51	2.23	1.21	0.00575	0.449512	Cnnm2
10472962	2.86	2.59	1.21	0.028847	0.449512	Hoxd9
10548769	3.16	2.88	1.21	0.02687	0.449512	Gsg1
10354916	2.37	2.09	1.21	0.042938	0.449512
10502622	2.34	2.06	1.21	0.023182	0.449512	Clca3
10539263	3.3	3.03	1.21	0.000746	0.449512	Loxl3
10582843	4.16	3.89	1.21	0.007043	0.449512
10558257	3.29	3.02	1.21	0.030334	0.449512	Gpr26
10462217	3.24	2.97	1.21	0.043735	0.449512	Dmrt1
10502881	2.77	2.5	1.21	0.031493	0.449512	St6galnac5
10396656	2.74	2.46	1.21	0.021693	0.449512	Ppp1r36
10373502	2.91	2.64	1.21	0.04508	0.449512	Ikzf4
10568960	2.44	2.17	1.21	0.02136	0.449512	Olfr531
10567556	2.93	2.65	1.21	0.003161	0.449512	Pdzd9
10437292	3.89	3.63	1.21	0.006757	0.449512	Slx4
10357790	3.88	3.61	1.21	0.030106	0.449512	Sox13
10406538	3.31	3.03	1.21	0.032456	0.449512
10470001	3.06	2.78	1.21	0.048615	0.449512	2010317E24Rik
10522288	3.13	2.84	1.21	0.012269	0.449512	Shisa3
10529285	3.42	3.15	1.21	0.04186	0.449512	Nkx1-1
10363112	3.55	3.27	1.21	0.007869	0.449512	Vgll2
10348641	3.06	2.79	1.21	0.020588	0.449512	Olfr1410
10512465	2.71	2.44	1.21	0.028411	0.449512	Fam166b
10528617	3.2	2.92	1.21	0.026608	0.449512	Gbx1
10582586	3.72	3.44	1.21	0.037174	0.449512	1700054N08Rik
10576158	3.2	2.92	1.21	0.013081	0.449512	Cbfa2t3
10491522	2.44	2.17	1.21	0.01946	0.449512	A330050B17Rik
10572861	3.75	3.48	1.21	0.040898	0.449512	F2rl3
10608707	3.25	2.98	1.2	0.002764	0.449512	Gm1337
10519717	2.88	2.63	1.2	0.045615	0.449512	Sema3a
10376074	2.79	2.53	1.2	0.004163	0.449512	P4ha2
10589872	2.28	2.02	1.2	0.009191	0.449512	4921528I07Rik
10459292	3.95	3.69	1.2	0.021538	0.449512	Gm9876
10409369	3.95	3.68	1.2	0.009383	0.449512	Sncb
10583485	4.94	4.68	1.2	0.007901	0.449512	A230050P20Rik
10391914	3.94	3.67	1.2	0.016794	0.449512	Arhgap27
10365174	3.55	3.29	1.2	0.041141	0.449512	Ankrd24
10439087	2.83	2.56	1.2	0.006047	0.449512	Muc20
10501286	3	2.73	1.2	0.028472	0.449512	Atxn7l2
10490602	4.18	3.91	1.2	0.045038	0.449512	Eef1a2
10565379	1.95	1.69	1.2	0.022591	0.449512	Olfr310
10490192	3.12	2.85	1.2	0.033345	0.449512
10394821	3.27	3	1.2	0.00317	0.449512
10412235	3.22	2.95	1.2	0.015925	0.449512	A430090L17Rik
10452480	3.14	2.87	1.2	0.026675	0.449512	Txndc2
10373861	3.81	3.56	1.2	0.024048	0.449512	Rnf215
10582014	2.89	2.62	1.2	0.040402	0.449512	1700030J22Rik
10408097	2.92	2.66	1.2	0.010632	0.449512	Prss16
10426924	3.12	2.86	1.2	0.011615	0.449512	Slc4a8
10412911	7.19	6.93	1.2	0.030354	0.449512
10514461	2.44	2.18	1.2	0.008618	0.449512
10585535	3.28	3.01	1.2	0.008447	0.449512	Isl2
10513641	3.09	2.82	1.2	0.018265	0.449512	Kif12
10605113	3.21	2.95	1.2	0.044793	0.449512	L1cam
10583903	2.76	2.5	1.2	0.036592	0.449512
10449258	2.89	2.63	1.2	0.014402	0.449512	Arhgdig
10424119	2.72	2.46	1.2	0.046366	0.449512	Nov
10486789	2.96	2.69	1.2	0.02856	0.449512	Strc
10571367	2.83	2.57	1.2	0.04391	0.449512
10538179	2.3	2.03	1.2	0.025437	0.449512	Svs1
10495107	2.88	2.61	1.2	0.032782	0.449512	Adora3
10382866	3.12	2.86	1.2	0.034805	0.449512	Mgat5b
10380392	3.23	2.97	1.2	0.005169	0.449512	Spata20
10543362	2.93	2.66	1.2	0.02655	0.449512	Fezf1
10538936	2.83	2.57	1.2	0.032776	0.449512
10383353	3.57	3.31	1.2	0.018763	0.449512	Tspan10
10517009	3.12	2.86	1.2	0.03659	0.449512	Sytl1
10574059	3.02	2.76	1.2	0.004643	0.449512	Slc12a3
10588195	3.24	2.97	1.2	0.01085	0.449512	9630041A04Rik
10558614	2.9	2.64	1.2	0.043419	0.449512	Cd163l1
10510447	3.68	3.42	1.2	0.025456	0.449512	Casz1
10551996	3.87	3.6	1.2	0.046728	0.449512	Upk1a
10353258	2.64	2.37	1.2	0.01815	0.449512	4930444P10Rik
10378857	3.24	2.97	1.2	0.041246	0.449512	Coro6
10347282	2.92	2.65	1.2	0.038587	0.449512	Rufy4
10521383	3.55	3.28	1.2	0.044627	0.449512	Adra2c
10523506	3.36	3.1	1.2	0.020621	0.449512	Bmp3
10416494	4.04	3.78	1.2	0.009703	0.449512
10541065	2.97	2.7	1.2	0.018748	0.449512	Olfr213
10448878	3.27	3.01	1.2	0.022321	0.449512	Baiap3
10592593	2.9	2.65	1.2	0.031727	0.449512	Tecta
10468907	3.71	3.44	1.2	0.040416	0.449512
10469984	3.03	2.77	1.2	0.030327	0.449512	Lrrc26
10352302	2.15	1.89	1.2	0.01315	0.449512	Lefty2
10454771	2.97	2.7	1.2	0.047573	0.449512	Reep2
10589870	2	1.73	1.2	0.013967	0.449512
10367173	2.43	2.16	1.2	0.004587	0.449512	Mip
10414697	2.89	2.62	1.2	0.046692	0.449512
10565587	3.94	3.68	1.2	0.038553	0.449512	Gm5037
10513920	1.94	1.68	1.2	0.021244	0.449512
10459329	2.81	2.54	1.2	0.013639	0.449512	2700046A07Rik
10443095	3.33	3.07	1.2	0.022856	0.449512
10474004	3.1	2.84	1.19	0.009459	0.449512	Gm9821
10452442	3.07	2.82	1.19	0.03409	0.449512	AU016765
10525030	2.42	2.18	1.19	0.00144	0.449512	Tbx5
10570599	3.11	2.85	1.19	0.013235	0.449512	Spag11a
10422493	3.74	3.48	1.19	0.020123	0.449512	Gpr18
10425936	2.82	2.56	1.19	0.037995	0.449512	Ribc2
10569656	4.18	3.93	1.19	0.039847	0.449512	Tpcn2
10517742	2.91	2.66	1.19	0.04218	0.449512
10576062	3.43	3.17	1.19	0.017334	0.449512	Jph3
10536611	2.41	2.16	1.19	0.047644	0.449512	Kcnd2
10526997	3.29	3.04	1.19	0.022748	0.449512
10574155	4.11	3.86	1.19	0.048386	0.449512	Nlrc5
10591658	3.17	2.92	1.19	0.03152	0.449512
10566457	2.87	2.62	1.19	0.03089	0.449512	Apbb1
10378438	2.37	2.12	1.19	0.021894	0.449512
10409543	2.74	2.49	1.19	0.042896	0.449512
10447288	3.13	2.88	1.19	0.003916	0.449512	Six3
10520650	3.94	3.68	1.19	0.032558	0.449512	Cad
10435752	3	2.74	1.19	0.005832	0.449512	Lsamp
10492615	2.64	2.38	1.19	0.033763	0.449512	Otol1
10428449	3.44	3.19	1.19	0.021218	0.449512
10477406	3.29	3.04	1.19	0.010957	0.449512	Bpifb3
10540838	2.92	2.67	1.19	0.038934	0.449512	Slc6a1
10420721	2.19	1.93	1.19	0.040514	0.449512	Defb48
10510668	3.09	2.84	1.19	0.019368	0.449512	Tnfrsf25
10521090	3.16	2.92	1.19	0.026532	0.449512	Tacc3
10382523	2.59	2.34	1.19	0.027737	0.449512	4933422H20Rik
10580903	2.7	2.45	1.19	0.002905	0.449512
10526213	3.15	2.9	1.19	0.017365	0.449512
10402757	2.67	2.42	1.19	0.015251	0.449512
10410380	2.55	2.3	1.19	0.035234	0.449512
10483665	4.33	4.08	1.19	0.029982	0.449512	Sp9
10371134	3.95	3.69	1.19	0.018455	0.449512	Gipc3
10478525	3.27	3.02	1.19	0.03746	0.449512	Wfdc2
10466073	2.68	2.43	1.19	0.013763	0.449512	Gm10802
10402705	3.18	2.93	1.19	0.032296	0.449512	Gm266
10510422	3.58	3.33	1.19	0.024632	0.449512	Casz1
10597773	2.72	2.46	1.19	0.013076	0.449512
10345030	3.35	3.1	1.19	0.008435	0.449512	Mir133b
10438049	2.79	2.54	1.19	0.036892	0.449512	Spag6
10471880	2.93	2.68	1.19	0.045468	0.449512	Mir181b-2
10425333	3.51	3.26	1.19	0.045555	0.449512	Apobec3
10435661	2.8	2.56	1.19	0.029537	0.449512	Gpr156
10419286	3.28	3.03	1.19	0.004454	0.449512	Gm10371
10567725	2.59	2.34	1.19	0.032102	0.449512	Zkscan2
10404071	2.7	2.45	1.19	0.030013	0.449512	Trim38
10354247	3.63	3.38	1.19	0.035287	0.449512	Fhl2
10396231	3.56	3.31	1.19	0.017019	0.449512	Tomm20l
10493668	3	2.74	1.19	0.00385	0.449512	Nup210l
10384762	3.25	3	1.19	0.035281	0.449512
10424430	2.52	2.27	1.19	0.010364	0.449512	Gsdmcl-ps
10352097	2.58	2.33	1.19	0.004968	0.449512	1700016C15Rik
10442311	3.25	2.99	1.19	0.044783	0.449512	Ccdc64b
10552121	2.32	2.07	1.19	0.002427	0.449512	Abpa
10428447	2.65	2.41	1.19	0.019224	0.449512
10401944	2.86	2.6	1.19	0.020797	0.449512
10558631	3.19	2.94	1.19	0.004203	0.449512	5830411N06Rik
10517114	3.44	3.19	1.19	0.044513	0.449512
10391052	2.68	2.44	1.19	0.006278	0.449512	Krt14
10517967	2.96	2.73	1.18	0.002897	0.449512	Fblim1
10422944	3.21	2.97	1.18	0.044183	0.449512	AW557046
10486875	3.02	2.78	1.18	0.042311	0.449512	Frmd5
10547686	2.2	1.96	1.18	0.02437	0.449512	Vmn2r22
10569014	8.79	8.55	1.18	0.044206	0.449512	Ifitm2
10549849	2.53	2.29	1.18	0.004152	0.449512	Zfp78
10370860	3.36	3.11	1.18	0.020487	0.449512	Atp8b3
10460556	4.11	3.87	1.18	0.030305	0.449512	Gal3st3
10528548	3.18	2.95	1.18	0.004248	0.449512	Kcnh2
10568065	3.82	3.58	1.18	0.000235	0.449512	Ino80e
10465861	3.53	3.29	1.18	0.048259	0.449512	Incenp
10596489	3.67	3.43	1.18	0.029844	0.449512	Gpr62
10488862	3.11	2.88	1.18	0.021608	0.449512	Ggt7
10568873	3.45	3.2	1.18	0.013979	0.449512	Adam8
10512291	4.83	4.6	1.18	0.032283	0.449512	Dctn3
10414990	2.9	2.66	1.18	0.02107	0.449512
10457886	2.26	2.02	1.18	0.037044	0.449512	Gm9960
10476998	2.66	2.43	1.18	0.008561	0.449512	Gm14149
10550322	2.77	2.53	1.18	0.044431	0.449512	Ceacam9
10514919	2.58	2.34	1.18	0.023026	0.449512	Dmrtb1
10373655	1.97	1.74	1.18	0.016131	0.449512	Olfr816
10391339	2.87	2.62	1.18	0.015761	0.449512	Psmc3ip
10360538	2.82	2.59	1.18	0.006121	0.449512
10421615	2.71	2.47	1.18	0.015963	0.449512	Spert
10502135	2.6	2.36	1.18	0.037345	0.449512	Rrh
10471443	2.76	2.52	1.18	0.029286	0.449512	Pip5kl1
10449654	2.71	2.47	1.18	0.049196	0.449512	Gm10503
10403462	4.33	4.1	1.18	0.036325	0.449512	Dip2c
10442840	2.71	2.47	1.18	0.034864	0.449512	Mslnl
10444680	3.4	3.16	1.18	0.009446	0.449512	Ly6g6e
10345190	3.19	2.95	1.18	0.0107	0.449512	Lgsn
10493882	2.19	1.96	1.18	0.048447	0.449512	Sprr2j-ps
10368064	2.53	2.29	1.18	0.002132	0.449512	Ect2l
10395702	2.77	2.54	1.18	0.034209	0.449512	Akap6
10355312	2.67	2.43	1.18	0.043379	0.449512	Ikzf2
10531453	2.72	2.49	1.18	0.018322	0.449512	Ccdc158
10502050	3.3	3.06	1.18	0.036803	0.449512	Alpk1
10451641	2.19	1.95	1.18	0.011806	0.449512	9830107B12Rik
10518869	2.99	2.76	1.18	0.001582	0.449512	Tas1r1
10590323	2.58	2.35	1.18	0.014158	0.449512	5830454E08Rik
10493879	2.38	2.14	1.18	0.001762	0.449512	Sprr2i; Sprr2f; Sprr2e
10392834	4.54	4.3	1.18	0.048196	0.449512	Gm11711; Cd300lh; Gm11710
10527565	2.31	2.06	1.18	0.015764	0.449512	Pdx1
10384974	2.91	2.67	1.18	0.004245	0.449512	Il9r
10480314	2.91	2.66	1.18	0.032015	0.449512
10457583	4.09	3.85	1.18	0.031366	0.449512
10588079	2.65	2.41	1.18	0.019488	0.449512	7420426K07Rik
10546134	2.64	2.4	1.18	0.024117	0.449512	Kbtbd12
10584891	3.14	2.9	1.18	0.016614	0.449512	Fxyd2
10516419	3.42	3.18	1.18	0.017039	0.449512	Tfap2e
10397448	2.01	1.77	1.18	0.031308	0.449512
10476814	3.15	2.9	1.18	0.003122	0.449512	Insm1
10521371	3.63	3.39	1.18	0.049693	0.449512	Dok7
10511808	2.61	2.37	1.18	0.033348	0.449512	4930528A17Rik; Sfrs18
10593872	2.7	2.46	1.18	0.016206	0.449512	Odf3l1
10556059	4.19	3.95	1.18	0.048648	0.449512	Rbmxl2
10355639	3.41	3.18	1.18	0.023007	0.449512	Prkag3
10572514	3.11	2.87	1.18	0.005805	0.449512
10564938	4.01	3.77	1.18	0.010308	0.449512	Fes
10459084	2.75	2.52	1.18	0.025105	0.449512	Synpo
10477555	3.18	2.94	1.18	0.029715	0.449512	1700007I08Rik
10461108	7.9	7.67	1.18	0.043413	0.449512	Iscu
10478066	3.17	2.93	1.18	0.015334	0.449512	Snhg11
10608713	3.11	2.88	1.17	0.026323	0.449512	Cacng6
10608716	3.07	2.85	1.17	0.016293	0.449512
10542929	2.64	2.41	1.17	0.015347	0.449512	Calcr
10386665	3.16	2.93	1.17	0.015729	0.449512	Slc47a2
10517646	2.88	2.65	1.17	0.012518	0.449512	Pla2g2f
10431339	3.86	3.63	1.17	0.021035	0.449512	Tubgcp6
10559389	3.3	3.07	1.17	0.037923	0.449512	Mrgprd
10380956	2.86	2.63	1.17	0.048557	0.449512	Gsdma3
10481700	3.45	3.23	1.17	0.028466	0.449512	1700019L03Rik
10496182	2.82	2.59	1.17	0.013537	0.449512	Cxxc4
10537828	2.7	2.47	1.17	0.00982	0.449512	Olfr434
10509049	2.41	2.19	1.17	0.018257	0.449512	1700029M20Rik
10386262	2.76	2.53	1.17	0.017844	0.449512	Obscn
10557508	2.92	2.69	1.17	0.007257	0.449512	Doc2a
10409586	2.69	2.46	1.17	0.032702	0.449512	Il9
10390084	2.33	2.1	1.17	0.014583	0.449512	A430060F13Rik
10432840	2.48	2.25	1.17	0.04252	0.449512	Krt2
10351968	2.47	2.24	1.17	0.00811	0.449512	Olfr220
10540207	2.69	2.46	1.17	0.014444	0.449512
10525588	2.73	2.5	1.17	0.01315	0.449512	B3gnt4
10495933	3.25	3.02	1.17	0.04745	0.449512	4930422G04Rik
10499560	4.24	4.01	1.17	0.00142	0.449512	Adam15
10602196	2.48	2.26	1.17	0.038635	0.449512	Rgag1
10541214	2.82	2.59	1.17	0.043444	0.449512
10345411	3.58	3.35	1.17	0.049578	0.449512	Arhgef4
10376615	2.72	2.5	1.17	0.031809	0.449512	Myo15
10531869	2.55	2.33	1.17	0.001261	0.449512	Mapk10
10359266	2.62	2.39	1.17	0.044694	0.449512	Pappa2
10359697	2.8	2.58	1.17	0.005949	0.449512	Xcl1
10465500	3.68	3.46	1.17	0.010491	0.449512	Kcnk4
10393685	3.63	3.41	1.17	0.034747	0.449512	Mir338; Mir3065
10498644	1.88	1.66	1.17	0.008357	0.449512
10415472	2.39	2.16	1.17	0.01488	0.449512	Rnf17
10586993	3.39	3.17	1.17	0.011967	0.449512	Pygo1
10501117	2.51	2.28	1.17	0.049032	0.449512	Ubl4b
10398618	3.66	3.43	1.17	0.022405	0.449512	Traf3
10352048	3.03	2.8	1.17	0.016027	0.449512	Exo1
10349953	2.31	2.08	1.17	0.001076	0.449512	Chit1
10360410	2.39	2.16	1.17	0.048362	0.449512	Olfr231
10394685	3.46	3.24	1.17	0.016395	0.449512	Ntsr2
10560851	3.14	2.92	1.17	0.00526	0.449512	1700008P20Rik
10362692	2.72	2.49	1.17	0.009609	0.449512	Slc22a16
10379944	3.09	2.86	1.17	0.006163	0.449512	Tbx4
10374197	2.73	2.5	1.17	0.024948	0.449512	Ramp3
10413333	2.83	2.61	1.17	0.038664	0.449512	Dnahc12
10404038	3.39	3.16	1.17	0.015237	0.449512
10549962	2.36	2.13	1.17	0.021062	0.449512
10432139	3.32	3.09	1.17	0.023449	0.449512	Zfp641
10463371	2.29	2.07	1.17	0.027962	0.449512	Wnt8b
10450870	3.45	3.22	1.17	0.025126	0.449512
10552488	3.68	3.45	1.17	0.049408	0.449512	Klk10
10571907	3.04	2.82	1.17	0.036489	0.449512	Mfap3l
10353574	2.93	2.7	1.17	0.032494	0.449512	Col19a1
10590169	3.26	3.03	1.17	0.018033	0.449512	Acvr2b
10465106	2.52	2.29	1.17	0.03406	0.449512	Ovol1
10426542	3.46	3.23	1.17	0.024276	0.449512	Gm10835
10410138	2.3	2.08	1.17	0.001055	0.449512
10601324	2.97	2.74	1.17	0.028567	0.449512	Zcchc13
10604094	2.42	2.19	1.17	0.023463	0.449512	Akap14
10448380	6.2	5.97	1.17	0.037226	0.449512	Tceb2
10414703	3.8	3.57	1.17	0.04907	0.449512
10485070	3.81	3.59	1.17	0.002953	0.449512	Mdk
10588219	2.86	2.63	1.17	0.04793	0.449512
10574780	2.87	2.65	1.17	0.027354	0.449512	Hsd11b2
10578421	2.4	2.17	1.17	0.010552	0.449512	Gm5347
10584500	2.25	2.03	1.17	0.049981	0.449512	Olfr963
10487392	3.18	2.95	1.17	0.000282	0.449512	Kcnip3
10554233	3.46	3.24	1.16	0.039367	0.449512	Aen
10532180	3.37	3.16	1.16	0.044513	0.449512	Cplx1
10404772	2.74	2.52	1.16	0.009758	0.449512	Gm10790
10518313	2.99	2.79	1.16	0.023565	0.449512	Tnfrsf8
10467470	3.35	3.13	1.16	0.005562	0.449512	Aldh18a1
10438040	2.24	2.03	1.16	0.001936	0.449512	Olfr19
10433507	2.98	2.77	1.16	0.018967	0.449512	Ciita
10362918	2.73	2.51	1.16	0.039244	0.449512
10605828	2.26	2.04	1.16	0.045295	0.449512	1700010D01Rik
10549382	3.23	3.02	1.16	0.031925	0.449512	Gm5887
10402383	2.51	2.29	1.16	0.041531	0.449512	Serpina1f
10537722	2.43	2.21	1.16	0.014224	0.449512	Tmem139
10501622	2.73	2.52	1.16	0.034352	0.449512	Gpr88
10414470	2.25	2.04	1.16	0.022655	0.449512	Tlr11
10455531	2.87	2.66	1.16	0.00387	0.449512	1700018A14Rik
10392135	3.05	2.84	1.16	0.012594	0.449512	Gh
10358726	3.99	3.77	1.16	0.039389	0.449512	Tsen15
10355117	3.28	3.06	1.16	0.010578	0.449512	Dytn
10373642	2.31	2.1	1.16	0.011527	0.449512	Olfr810
10588109	2.51	2.31	1.16	0.031123	0.449512
10408787	2.31	2.09	1.16	0.010838	0.449512
10371080	2.42	2.21	1.16	0.007018	0.449512
10559146	2.98	2.77	1.16	0.024459	0.449512	Brsk2
10389754	2.76	2.55	1.16	0.012166	0.449512	4932411E22Rik
10597619	3.34	3.13	1.16	0.044404	0.449512	Slc22a13b
10465033	3.13	2.92	1.16	0.04523	0.449512	Tsga10ip
10408225	3.59	3.37	1.16	0.016298	0.449512	Hist1h4c
10545804	2.54	2.32	1.16	0.003407	0.449512	Gm5878
10469247	2.28	2.06	1.16	0.022079	0.449512
10580990	2.47	2.26	1.16	0.012767	0.449512	Cdh8
10485445	2.74	2.52	1.16	0.035892	0.449512	Ehf
10455249	3.33	3.11	1.16	0.005012	0.449512	Arhgap26
10429407	3.24	3.02	1.16	0.025106	0.449512
10359837	2.62	2.41	1.16	0.048989	0.449512	Fmo9
10353479	2.72	2.5	1.16	0.043514	0.449512	Rims1
10408810	2.41	2.2	1.16	0.021576	0.449512
10603425	2.72	2.5	1.16	0.018826	0.449512	Glod5
10521596	2.75	2.54	1.16	0.033653	0.449512	Gm16223
10567680	2.93	2.72	1.16	0.046784	0.449512	Ern2
10378763	2.8	2.58	1.16	0.029695	0.449512	Gemin4; Fam57a
10426955	2.56	2.34	1.16	0.033765	0.449512	Scn8a
10432006	4.5	4.28	1.16	0.026499	0.449512	Hdac7
10440731	2.79	2.58	1.16	0.015994	0.449512	Krtap11-1
10512774	3.36	3.15	1.16	0.046433	0.449512	Coro2a
10420672	3	2.78	1.16	0.001448	0.449512	Dleu7
10492123	2.28	2.06	1.16	0.026468	0.449512	Sohlh2
10411452	11.63	11.42	1.16	0.04806	0.449512	Gapdh
10584624	3	2.79	1.16	0.041499	0.449512
10366938	2.71	2.5	1.16	0.000193	0.449512	Stac3
10451104	2.8	2.59	1.16	0.024585	0.449512	Tmem151b
10550597	3.7	3.49	1.16	0.029319	0.449512	Fbxo46
10385583	3.01	2.79	1.16	0.030639	0.449512	Ltc4s
10512628	2.37	2.17	1.16	0.048497	0.449512	Olfr159
10600471	4.04	3.83	1.16	0.046449	0.449512
10383061	3.21	3	1.16	0.041666	0.449512	Ccdc40
10456972	2.41	2.2	1.16	0.022067	0.449512	Gm10265
10447093	2.37	2.16	1.16	0.030952	0.449512	Ttc39d
10495094	2.47	2.25	1.16	0.027442	0.449512	6530418L21Rik
10446537	2.45	2.24	1.16	0.001184	0.449512	L3mbtl4
10571612	3.26	3.04	1.16	0.038029	0.449512	Ccdc110
10579954	3.04	2.83	1.16	0.006341	0.449512
10402575	2.36	2.15	1.16	0.004811	0.449512	Degs2
10418129	3.04	2.82	1.16	0.009506	0.449512
10522500	2.61	2.39	1.16	0.042132	0.449512	Gsx2
10544197	2.46	2.25	1.16	0.031498	0.449512
10404979	2.88	2.66	1.16	0.044516	0.449512	A830005F24Rik
10356512	2.61	2.4	1.16	0.002367	0.449512	Iqca
10426503	2.44	2.23	1.16	0.042711	0.449512	Gm4371
10573457	3.58	3.36	1.16	0.046929	0.449512	Klf1
10521331	3.04	2.82	1.16	0.031386	0.449512	A930005I04Rik
10393294	2.96	2.75	1.16	0.041746	0.449512	Qrich2
10490378	2.78	2.58	1.16	0.040264	0.449512	Hrh3
10554468	3.12	2.9	1.16	0.036402	0.449512
10415890	3.05	2.84	1.16	0.02263	0.449512	Rp1l1
10574765	2.77	2.56	1.16	0.021331	0.449512	Lrrc36
10499811	4.67	4.46	1.16	0.048748	0.449512	Npr1
10368077	2.73	2.51	1.16	0.008825	0.449512	Ect2l
10491474	2.32	2.11	1.16	0.030247	0.449512
10393818	2.94	2.72	1.16	0.031877	0.449512	Ppp1r27
10566709	2.57	2.36	1.16	0.003199	0.449512	Nlrp10
10544452	2.71	2.5	1.16	0.002805	0.449512	Fam115c
10466294	3.15	2.93	1.16	0.04977	0.449512
10563170	3.01	2.8	1.16	0.039389	0.449512	Dkkl1
10355188	2.66	2.45	1.16	0.009472	0.449512	Cryge; Crygf
10374043	2.42	2.2	1.16	0.027523	0.449512	Ankrd36
10606060	3.11	2.89	1.16	0.002952	0.449512
10554150	3.64	3.43	1.16	0.030734	0.449512	Rgma
10417144	2.33	2.12	1.16	0.033445	0.449512	Timm8a2
10555775	2.37	2.16	1.16	0.046692	0.449512	Olfr594
10513824	3.79	3.59	1.15	0.028336	0.449512	Cdk5rap2
10345457	2.37	2.17	1.15	0.036592	0.449512
10505145	2.64	2.43	1.15	0.008741	0.449512	Musk
10592763	3.97	3.77	1.15	0.027252	0.449512	Nlrx1
10555186	3.47	3.27	1.15	0.020082	0.449512	Wnt11
10493925	3.22	3.01	1.15	0.032194	0.449512
10415649	2.75	2.54	1.15	0.046854	0.449512
10465059	2.77	2.58	1.15	0.030487	0.449512	Ctsw
10466798	2.2	2	1.15	0.025482	0.449512
10460097	3.07	2.86	1.15	0.012834	0.449512
10528686	3.09	2.88	1.15	0.020852	0.449512	Crygn
10520040	2.32	2.12	1.15	0.002112	0.449512
10541061	2.5	2.3	1.15	0.005031	0.449512	Olfr211
10582419	3.13	2.93	1.15	0.018917	0.449512	Pabpn1l
10524398	2.98	2.77	1.15	0.024883	0.449512	Wscd2
10392364	3.69	3.48	1.15	0.000624	0.449512	Cacng1
10519482	2.34	2.14	1.15	0.037498	0.449512	Gm8773
10380660	2.47	2.27	1.15	0.040758	0.449512	Hoxb2
10593664	2.74	2.54	1.15	0.042275	0.449512	1700104A03Rik
10408928	2.99	2.78	1.15	0.020673	0.449512	Hspb1
10403392	2.16	1.95	1.15	0.01521	0.449512
10426584	2.22	2.02	1.15	0.006142	0.449512	1700031M16Rik
10433302	2.4	2.2	1.15	0.009495	0.449512	4930562C15Rik
10379627	2.79	2.6	1.15	0.019088	0.449512
10370530	2.35	2.15	1.15	0.033253	0.449512	Ccdc105
10351353	2.87	2.67	1.15	0.014339	0.449512	Cd247
10408932	2.77	2.57	1.15	0.014086	0.449512
10412655	2.53	2.33	1.15	0.025865	0.449512	2610318M16Rik
10466248	3.57	3.37	1.15	0.041855	0.449512	Stx3
10587782	2.7	2.5	1.15	0.015368	0.449512	Zic4
10395659	2.94	2.74	1.15	0.034036	0.449512	Coch
10478285	2.3	2.1	1.15	0.02967	0.449512
10368079	2.87	2.66	1.15	0.023859	0.449512	Ect2l
10477107	2.74	2.54	1.15	0.038851	0.449512	6820408C15Rik
10375265	2.73	2.53	1.15	0.017775	0.449512	Atp10b
10601673	4.45	4.25	1.15	0.002118	0.449512	Cstf2
10556573	4.09	3.88	1.15	0.043932	0.449512
10461745	2.34	2.14	1.15	0.016573	0.449512
10596377	4.24	4.04	1.15	0.030088	0.449512
10397148	2.94	2.74	1.15	0.016071	0.449512	Acot1
10392787	2.72	2.52	1.15	0.02685	0.449512	4932435O22Rik
10476072	2.43	2.22	1.15	0.036487	0.449512	Tmc2
10508052	3.08	2.88	1.15	0.027293	0.449512	Grik3
10429856	2.39	2.18	1.15	0.039859	0.449512	Gm10872
10527115	4	3.8	1.15	0.047052	0.449512	C330006K01Rik
10416929	3.97	3.77	1.15	0.04949	0.449512	Gm6280; Gm6232; Gm4666; Gm6219; Gm4664; Gm4663; Gm9328; Gm9327; Gm9326; Gm9325; Gm9324; Gm6234
10523516	3.32	3.12	1.15	0.036378	0.449512
10362472	2.28	2.09	1.15	0.016131	0.449512	Rsph4a
10468303	2.52	2.31	1.15	0.016073	0.449512
10540738	2.44	2.24	1.15	0.026688	0.449512	Fancd2
10529515	3.27	3.07	1.15	0.047347	0.449512	Sorcs2
10391490	3.13	2.92	1.15	0.029849	0.449512	Etv4
10555832	2.99	2.79	1.15	0.034347	0.449512	Olfr632
10576054	2.81	2.62	1.15	0.036111	0.449512	Foxl1
10426592	3.44	3.24	1.15	0.002053	0.449512	Olfr282
10597949	3.16	2.96	1.15	0.033373	0.449512	Slc6a20b
10351551	3.32	3.11	1.15	0.042333	0.449512	Adamts4
10508001	3.18	2.98	1.15	0.001584	0.449512	9930104L06Rik
10412155	2.2	2	1.15	0.011275	0.449512	Ddx4
10592001	3.12	2.91	1.15	0.02808	0.449512	St14
10433172	2.2	1.99	1.15	0.028687	0.449512	Glycam1
10465571	4.74	4.55	1.15	0.024669	0.449512	Dnajc4
10460517	4.8	4.59	1.15	0.034422	0.449512	Brms1
10550400	2.81	2.61	1.15	0.004462	0.449512	Pnmal2
10449320	2.98	2.78	1.15	0.00838	0.449512	Ip6k3
10553148	2.58	2.38	1.15	0.015301	0.449512	Ccdc114
10597841	2.85	2.65	1.15	0.016975	0.449512	Hhatl
10401841	2.78	2.58	1.15	0.015205	0.449512	Dio2
10460356	2.45	2.24	1.15	0.030682	0.449512	Gpr152
10376747	2.61	2.41	1.15	0.016824	0.449512	Kcnj12
10547807	2.69	2.49	1.15	0.034133	0.449512	Eno2
10467182	2.41	2.21	1.15	0.011221	0.449512	Htr7
10552433	3.01	2.81	1.15	0.040098	0.449512	Zfp658
10432150	2.25	2.06	1.15	0.021337	0.449512	Olfr285; Olfr257
10581327	3.09	2.89	1.15	0.017086	0.449512	E130303B06Rik
10555911	2.31	2.1	1.15	0.02434	0.449512	Olfr681; Olfr679
10387119	2.72	2.51	1.15	0.026734	0.449512	Glp2r
10436606	3.01	2.81	1.15	0.019647	0.449512
10583992	3.23	3.02	1.15	0.022376	0.449512	Igsf9b
10353250	11.7	11.5	1.15	0.048866	0.449512	Gapdh
10387274	2.85	2.65	1.14	0.012819	0.449512	Gucy2e
10494945	2.96	2.77	1.14	0.015173	0.449512	Syt6
10439848	2.56	2.37	1.14	0.042394	0.449512	Gm4827
10564795	2.73	2.54	1.14	0.026913	0.449512	Plin1
10463875	2.61	2.43	1.14	0.030839	0.449512	Sorcs3
10536711	2.78	2.58	1.14	0.018034	0.449512	Lmod2
10499904	2.77	2.58	1.14	0.01687	0.449512	Ivl
10529480	3.36	3.18	1.14	0.006433	0.449512	4931431C16Rik
10516602	2.59	2.4	1.14	0.049405	0.449512	Tssk3
10574246	3.29	3.1	1.14	0.040137	0.449512	Gpr114
10455299	2.59	2.4	1.14	0.024801	0.449512	Sh3rf2
10499429	2.76	2.57	1.14	0.019537	0.449512
10390622	3.01	2.82	1.14	0.013067	0.449512	Pgap3
10570168	2.45	2.26	1.14	0.031711	0.449512	1700018L24Rik
10395428	2.32	2.13	1.14	0.030545	0.449512	Dgkb
10574727	2.58	2.4	1.14	0.031281	0.449512	Slc9a5
10357553	2.63	2.44	1.14	0.028501	0.449512	Il24
10452729	2.66	2.47	1.14	0.037427	0.449512	BC027072
10530827	2.61	2.42	1.14	0.029996	0.449512	Spink2
10390907	3.51	3.32	1.14	0.020684	0.449512	Krtap1-3
10430574	2.74	2.55	1.14	0.030481	0.449512	4933432B09Rik
10399389	3	2.81	1.14	0.01312	0.449512
10597395	2.3	2.11	1.14	0.049368	0.449512	4921528I07Rik
10401052	2.05	1.85	1.14	0.018577	0.449512	Tex21
10370608	1.77	1.59	1.14	0.008513	0.449512
10502863	2.4	2.2	1.14	0.003682	0.449512	Ak5
10502214	3.53	3.34	1.14	0.046502	0.449512	Cyp2u1
10415835	2.53	2.34	1.14	0.029179	0.449512	Defb43
10450951	1.97	1.78	1.14	0.023906	0.449512	Glyatl3
10599028	2.43	2.25	1.14	0.02566	0.449512	Ppp1r2-ps7
10532857	5.16	4.97	1.14	0.022341	0.449512	Gltp
10381402	7.33	7.14	1.14	0.015331	0.449512	Rpl27
10555570	2.54	2.35	1.14	0.025654	0.449512	Phox2a
10566233	2.54	2.35	1.14	0.03217	0.449512	Olfr623
10356780	3.08	2.88	1.14	0.012831	0.449512	Pask
10518201	2.42	2.22	1.14	0.008721	0.449512	Pramef12
10387699	3.38	3.19	1.14	0.045014	0.449512	Acap1
10561958	3.06	2.88	1.14	0.024353	0.449512	Arhgap33
10463389	3.04	2.85	1.14	0.039308	0.449512	Pax2
10478560	6.05	5.86	1.14	0.025792	0.449512	Dnttip1
10495083	3.08	2.9	1.14	0.035887	0.449512	Kcnd3
10367702	2.15	1.96	1.14	0.009902	0.449512
10453256	2.45	2.26	1.14	0.003088	0.449512	Kcng3
10402378	2.31	2.12	1.14	0.047448	0.449512	Gm46
10541188	3.6	3.41	1.14	0.035619	0.449512
10599116	2.62	2.42	1.14	0.03162	0.449512
10591129	4.16	3.97	1.14	0.002164	0.449512
10588324	2.99	2.8	1.14	0.02278	0.449512
10430436	3.19	3	1.14	0.047126	0.449512	Gm10865
10577340	2.04	1.85	1.14	0.02298	0.449512	Defb37
10395596	3.24	3.05	1.14	0.00866	0.449512	Foxg1
10550925	2.85	2.66	1.14	0.027176	0.449512	Zfp428
10527870	2.51	2.32	1.14	0.049856	0.449512	Kl
10497968	3.61	3.42	1.14	0.042587	0.449512
10498011	2.34	2.16	1.14	0.018355	0.449512
10607111	4.12	3.93	1.14	0.00295	0.449512
10555935	2.67	2.48	1.14	0.014546	0.449512	Cckbr
10435504	2.44	2.25	1.14	0.025002	0.449512	Gm5416
10531022	2.47	2.27	1.14	0.001252	0.449512	Tmprss11e
10485402	2.54	2.35	1.14	0.007447	0.449512	Fjx1
10380622	3.05	2.86	1.14	0.03942	0.449512	Hoxb9
10445507	3.14	2.96	1.14	0.003316	0.449512	Gm88
10375432	2.62	2.43	1.14	0.036649	0.449512	C030019I05Rik
10362479	2.66	2.47	1.14	0.036754	0.449512	Bet3l
10510950	4.29	4.1	1.14	0.041468	0.449512	Hes5
10565591	2.47	2.29	1.14	0.028834	0.449512	Gm15413
10597686	2.42	2.23	1.14	0.017042	0.449512	Scn10a
10370651	3.51	3.32	1.14	0.02741	0.449512	BC005764
10362934	2.77	2.58	1.14	0.019986	0.449512
10352192	2.91	2.72	1.14	0.02325	0.449512	Ahctf1
10406845	2.19	2	1.14	0.007033	0.449512	Foxd1
10489434	2.36	2.17	1.14	0.007268	0.449512	Wfdc12
10382927	2.53	2.35	1.14	0.030566	0.449512
10396472	2.28	2.09	1.14	0.006383	0.449512	Dbpht2
10460139	2.42	2.23	1.14	0.009964	0.449512
10510117	2.02	1.83	1.14	0.040397	0.449512
10600707	2.24	2.05	1.14	0.041272	0.449512	Nr0b1
10508492	2.66	2.47	1.14	0.03972	0.449512	Spocd1
10500429	2.94	2.76	1.13	0.03252	0.449512	Gja8
10510299	2.93	2.76	1.13	0.044497	0.449512	Fbxo2
10598933	2.7	2.53	1.13	0.013269	0.449512	Usp11
10433584	2.79	2.61	1.13	0.004097	0.449512	Tnfrsf17
10556691	3.18	3.01	1.13	0.031302	0.449512	Iqck
10526418	2.47	2.29	1.13	0.019849	0.449512	Zp3
10406108	2.61	2.43	1.13	0.016119	0.449512	5430425J12Rik
10460738	2.54	2.37	1.13	0.018461	0.449512	Cdca5
10508676	2.45	2.27	1.13	0.017785	0.449512	Matn1
10579313	4.54	4.36	1.13	0.029017	0.449512	Ssbp4
10381371	2.47	2.29	1.13	0.041074	0.449512	Aoc3
10376332	2.68	2.51	1.13	0.028522	0.449512	4930438A08Rik
10550179	2.01	1.84	1.13	0.005198	0.449512
10528029	3	2.83	1.13	0.001583	0.449512
10499876	2.47	2.3	1.13	0.045926	0.449512	Lelp1
10537797	2.67	2.49	1.13	0.023779	0.449512
10425507	2.85	2.68	1.13	0.026908	0.449512	Mchr1
10552425	3.52	3.35	1.13	0.036378	0.449512	Vsig10l
10352798	3.02	2.85	1.13	0.035824	0.449512	Kcnh1
10493860	2.33	2.16	1.13	0.019956	0.449512	Sprr2b
10414817	2.48	2.31	1.13	0.023038	0.449512
10523778	2.69	2.51	1.13	0.004997	0.449512	Lrrc8d
10568709	2.42	2.24	1.13	0.048938	0.449512	Clrn3
10552540	2.98	2.81	1.13	0.048512	0.449512	Klk15
10413981	2.26	2.08	1.13	0.019866	0.449512	Gm626
10419167	2.57	2.4	1.13	0.017325	0.449512	Ptgdr
10476945	2.77	2.59	1.13	0.011218	0.449512	Cst7
10377240	2.94	2.77	1.13	0.022489	0.449512	Gm12302
10365290	2.49	2.32	1.13	0.005058	0.449512	Chst11
10499299	2.66	2.48	1.13	0.016909	0.449512	Hapln2
10509218	3.2	3.02	1.13	0.01554	0.449512	Zfp46
10554349	2.68	2.5	1.13	0.037788	0.449512
10441244	2.55	2.37	1.13	0.008895	0.449512	Fam3b
10534281	3.51	3.33	1.13	0.041595	0.449512	Clip2
10348910	2.81	2.63	1.13	0.030428	0.449512	Neu4
10566302	2.83	2.66	1.13	0.030179	0.449512	Olfr645
10367473	2.26	2.08	1.13	0.00155	0.449512	Olfr763
10560078	2.62	2.45	1.13	0.015792	0.449512	Mzf1
10388707	2.16	1.98	1.13	0.009581	0.449512	Cryba1
10554325	3.03	2.85	1.13	0.012426	0.449512	5730590G19Rik
10476628	2.22	2.04	1.13	0.032451	0.449512	Otor
10602704	2.39	2.22	1.13	0.01292	0.449512	Klf8
10484775	1.89	1.71	1.13	0.039403	0.449512	Olfr1215
10595979	2.93	2.75	1.13	0.046418	0.449512	Mras
10356154	2.31	2.13	1.13	0.029181	0.449512	Sphkap
10540599	2.5	2.32	1.13	0.021473	0.449512	Cpne9
10388306	2.22	2.04	1.13	0.032242	0.449512	Olfr410
10438289	2.27	2.1	1.13	0.010271	0.449512	4933432I09Rik
10577734	2.3	2.11	1.13	0.021458	0.449512	Adam32
10455297	2.97	2.8	1.13	0.013621	0.449512
10447643	2.39	2.22	1.13	0.037214	0.449512
10352554	3.93	3.75	1.13	0.011846	0.449512
10472384	2.23	2.05	1.13	0.009765	0.449512	Scn2a1
10494151	1.92	1.74	1.13	0.038141	0.449512
10380672	2.95	2.78	1.13	0.030379	0.449512	Skap1
10425319	2.19	2.01	1.13	0.025272	0.449512	Gm10856
10447919	2.39	2.22	1.13	0.037214	0.449512
10597088	2.06	1.88	1.13	0.025383	0.449512	Fbxw26
10468562	2.45	2.27	1.13	0.010238	0.449512	Gucy2g
10382339	2.95	2.78	1.13	0.043121	0.449512	Gm16487
10412646	2.83	2.65	1.13	0.025028	0.449512
10380634	3.49	3.31	1.13	0.048977	0.449512	Hoxb7
10473399	2.3	2.12	1.13	0.047586	0.449512	Prg2
10376418	2.23	2.06	1.13	0.015752	0.449512	Olfr311
10563350	3.09	2.91	1.13	0.039948	0.449512	Fut2
10447915	2.39	2.22	1.13	0.037214	0.449512
10354741	2.64	2.47	1.13	0.040497	0.449512	Rftn2
10563709	2.44	2.27	1.13	0.029304	0.449512	Mrgpra1
10528289	2.19	2.02	1.13	0.022313	0.449512	Ccdc146
10345752	2.92	2.74	1.13	0.018607	0.449512	Il1r2
10457669	2.39	2.21	1.13	0.039438	0.449512	Dsc3
10539393	2.89	2.71	1.13	0.047269	0.449512	Slc4a5
10519652	2.08	1.9	1.13	0.024262	0.449512	Gm6455; 4933402N22Rik
10414772	3.59	3.41	1.13	0.039104	0.449512
10561927	2.79	2.62	1.13	0.048928	0.449512	Aplp1
10604745	2.28	2.11	1.13	0.00445	0.449512	Gpr101
10402986	2.05	1.87	1.13	0.016242	0.449512
10416917	2.56	2.39	1.13	0.002855	0.449512	Trim52
10531187	3.28	3.11	1.13	0.031052	0.449512	Adamts3
10517488	2.94	2.76	1.13	0.027533	0.449512	Ephb2
10436517	2.07	1.89	1.13	0.049024	0.449512
10399689	2.75	2.57	1.13	0.027216	0.449512
10400072	2.39	2.21	1.13	0.027089	0.449512	Scin
10478160	2.71	2.53	1.13	0.029545	0.449512	Fam83d
10591988	2.9	2.72	1.13	0.040174	0.449512	Adamts15
10506274	2.51	2.34	1.13	0.019017	0.449512	Dnajc6
10525955	2.9	2.73	1.13	0.0369	0.449512	Fzd10
10375214	2.89	2.71	1.13	0.032287	0.449512	Mir218-2
10606783	1.86	1.68	1.13	0.014126	0.449512	Gm15023; AV320801; Gm5128; Gm7903; Pramel3
10471129	2.47	2.3	1.13	0.009615	0.449512	Ncs1
10472469	2.25	2.07	1.13	0.006448	0.449512	4932414N04Rik
10448312	3.05	2.87	1.13	0.010826	0.449512	Cldn9
10565193	2.85	2.68	1.13	0.040181	0.449512	Hdgfrp3
10494873	2.74	2.57	1.13	0.02253	0.449512	Ampd1
10593723	2.96	2.78	1.13	0.039842	0.449512	Acsbg1
10414879	3.59	3.41	1.13	0.039104	0.449512
10345556	3.3	3.13	1.13	0.015427	0.449512	Vwa3b
10580415	2.65	2.48	1.13	0.026426	0.449512
10460585	2.46	2.28	1.13	0.00895	0.449512	Fosl1
10476653	2.47	2.3	1.13	0.049247	0.449512	Banf2
10426425	2.52	2.34	1.13	0.011365	0.449512	Pdzrn4
10549889	3.28	3.11	1.12	0.005526	0.449512	Aurkc
10482045	1.94	1.78	1.12	0.000235	0.449512	4930568D16Rik
10415099	2.24	2.07	1.12	0.038918	0.449512
10394542	2.17	2.02	1.12	0.039691	0.449512	Nt5c1b
10368279	2.35	2.19	1.12	0.046945	0.449512	Taar6
10395553	2.58	2.42	1.12	0.038609	0.449512	Nrcam
10356514	2.43	2.27	1.12	0.025919	0.449512	Iqca
10452445	2.6	2.44	1.12	0.031335	0.449512	4930583I09Rik
10430645	2.51	2.34	1.12	0.036369	0.449512	D730005E14Rik
10575034	3.19	3.02	1.12	0.022225	0.449512	Cdh3
10388517	3.5	3.34	1.12	0.030714	0.449512	Gemin4
10380629	2.29	2.13	1.12	0.043661	0.449512	Hoxb8
10535415	2.56	2.4	1.12	0.030082	0.449512	Gm3925
10387257	2.56	2.39	1.12	0.014181	0.449512	Alox8
10597031	1.89	1.72	1.12	0.004564	0.449512	Fbxw22
10592891	3.93	3.77	1.12	0.042445	0.449512	Phldb1
10466040	2.74	2.57	1.12	0.002887	0.449512	Cd5
10551891	3.32	3.15	1.12	0.01307	0.449512	Nfkbid
10577217	2.99	2.83	1.12	0.025962	0.449512
10583122	2.5	2.34	1.12	0.037316	0.449512	Mmp20
10554281	2.61	2.44	1.12	0.013661	0.449512	Fanci
10402514	2.57	2.4	1.12	0.04986	0.449512	Tcl1
10373902	2.88	2.72	1.12	0.018873	0.449512	Gatsl3
10549998	2.65	2.49	1.12	0.019144	0.449512
10539983	2.64	2.48	1.12	0.048789	0.449512	BC048671
10552843	2.75	2.58	1.12	0.018583	0.449512	Mir150
10363915	3.28	3.12	1.12	0.025583	0.449512	Pcdh15; LOC100861952
10543058	3.24	3.08	1.12	0.037094	0.449512	Dlx5
10480649	3.24	3.08	1.12	0.043169	0.449512	2310002J15Rik
10598505	2.64	2.48	1.12	0.016524	0.449512	2900002K06Rik
10531899	3.68	3.52	1.12	0.036581	0.449512	Klhl8
10463347	2.84	2.67	1.12	0.018579	0.449512	Scd3
10388847	2.35	2.19	1.12	0.049935	0.449512	Sarm1
10538482	3.31	3.15	1.12	0.019177	0.449512	Adcyap1r1
10519688	2.19	2.02	1.12	0.041679	0.449512	Gm6455; 4933402N22Rik
10363741	2.64	2.48	1.12	0.040503	0.449512
10484869	1.93	1.76	1.12	0.044789	0.449512	Olfr32
10416124	2.28	2.12	1.12	0.013007	0.449512
10528788	2.24	2.08	1.12	0.037015	0.449512
10537406	3.45	3.29	1.12	0.045715	0.449512	Clec2l
10605952	3.02	2.85	1.12	0.030138	0.449512
10543233	2.28	2.12	1.12	0.01278	0.449512	Ppp1r3a
10402136	2.35	2.19	1.12	0.005873	0.449512	Gpr68
10345895	2.85	2.68	1.12	0.045337	0.449512	Gpr45
10428809	2.68	2.51	1.12	0.046971	0.449512	Klhl38
10564624	2.75	2.58	1.12	0.039422	0.449512	St8sia2
10445992	2.98	2.82	1.12	0.010134	0.449512	Shd
10506254	3.28	3.11	1.12	0.041685	0.449512	Raver2
10555205	3.22	3.07	1.12	0.003933	0.449512	Gdpd5
10585286	2.36	2.2	1.12	0.049324	0.449512	Arhgap20
10518147	3.3	3.14	1.12	0.006939	0.449512	Pdpn
10606554	2.56	2.4	1.12	0.018683	0.449512	Nap1l3
10408062	2.87	2.7	1.12	0.006006	0.449512	Olfr1362
10587383	2.21	2.05	1.12	0.01066	0.449512	Cd109
10555836	2.09	1.93	1.12	0.014999	0.449512
10440216	2.2	2.04	1.12	0.012632	0.449512	Epha6
10464365	2.3	2.13	1.12	0.030686	0.449512	Kcnk18
10457536	2.8	2.64	1.12	0.025733	0.449512	Ankrd29
10583392	2.04	1.88	1.12	0.026964	0.449512
10587633	2.61	2.45	1.12	0.041012	0.449512	Mrap2
10519069	3.44	3.28	1.12	0.031732	0.449512	Plch2
10591691	3.28	3.12	1.12	0.016412	0.449512	Ccdc151
10570018	2.86	2.71	1.12	0.03557	0.449512	Tnfsf13b
10419934	2.92	2.75	1.12	0.025025	0.449512	Myh7
10404472	2.18	2.02	1.12	0.019116	0.449512	Serpinb9f
10600114	2.26	2.09	1.12	0.037594	0.449512	Pnma3
10534537	3.29	3.13	1.12	0.005873	0.449512	Srcrb4d
10441494	5.26	5.09	1.12	0.000928	0.449512	Tulp4
10361139	3.59	3.43	1.12	0.01866	0.449512	Traf5
10389990	3.71	3.56	1.12	0.043961	0.449512	Epn3
10496455	2.6	2.44	1.12	0.025432	0.449512	Adh6b
10454095	2.83	2.67	1.12	0.041883	0.449512
10411105	2.67	2.51	1.12	0.042568	0.449512	Gm10753
10390789	2.83	2.67	1.12	0.00796	0.449512	Krt24
10575497	4.33	4.16	1.12	0.029286	0.449512	Mtss1l
10366000	2.32	2.15	1.12	0.046779	0.449512	4921510H08Rik
10562064	2.99	2.83	1.12	0.035512	0.449512	Etv2
10447923	2.69	2.54	1.12	0.048257	0.449512	Tcte2
10422393	2.83	2.66	1.12	0.049985	0.449512
10426782	2.8	2.64	1.12	0.002152	0.449512	Accn2
10346250	2.51	2.34	1.12	0.021675	0.449512	Mstn
10392476	2.64	2.48	1.12	0.044868	0.449512	1700012B07Rik
10601978	2.93	2.77	1.12	0.016268	0.449512
10477052	3.2	3.04	1.12	0.038339	0.449512	Slc52a3
10604954	2.11	1.95	1.12	0.004188	0.449512	Mir224
10533088	3.2	3.03	1.12	0.045597	0.449512
10363559	2.87	2.71	1.12	0.026134	0.449512
10556020	2.14	1.98	1.12	0.017099	0.449512	Olfr701
10402604	2.31	2.15	1.12	0.028681	0.449512
10368918	2.58	2.41	1.12	0.017215	0.449512	Sobp
10522858	2.44	2.28	1.12	0.004564	0.449512	Csn1s2b
10542237	2.69	2.53	1.12	0.027483	0.449512
10463729	2.48	2.32	1.12	0.001956	0.449512
10544286	2.18	2.02	1.12	0.043044	0.449512	Moxd2
10608670	2.97	2.82	1.11	0.028554	0.449512	Tcstv3
10532032	2.84	2.69	1.11	0.030056	0.449512	Barhl2
10568434	2.46	2.31	1.11	0.02638	0.449512
10382482	3.72	3.57	1.11	0.002442	0.449512	Otop2
10590464	1.92	1.77	1.11	0.040704	0.449512	Gm9524
10411459	3.36	3.2	1.11	0.03485	0.449512	Tmem171
10559989	3.13	2.98	1.11	0.044161	0.449512	Aurkc
10543530	2.71	2.56	1.11	0.027793	0.449512	Pax4
10489237	4.87	4.72	1.11	0.030801	0.449512	9430008C03Rik
10516484	2.69	2.54	1.11	0.037224	0.449512	Gjb3
10379436	3.48	3.34	1.11	0.041028	0.449512	Rhbdl3
10390936	2.75	2.6	1.11	0.04439	0.449512
10573172	2.44	2.3	1.11	0.027222	0.449512	Clgn
10559385	2.95	2.8	1.11	0.036895	0.449512	Mrgprf
10498763	2.08	1.94	1.11	0.017521	0.449512	Wdr49
10455457	1.97	1.81	1.11	0.020919	0.449512	Npy6r
10540148	2.83	2.68	1.11	0.003458	0.449512	4930590J08Rik
10378637	5.16	5.01	1.11	0.043741	0.449512	Scarf1
10417620	2.86	2.72	1.11	0.031663	0.449512	Fezf2
10606071	2.97	2.82	1.11	0.026959	0.449512	Ercc6l
10436251	2.15	2	1.11	0.017967	0.449512
10351899	2.09	1.94	1.11	0.009286	0.449512	Olfr421-ps1
10531553	2.18	2.03	1.11	0.014943	0.449512	Naa11
10350681	1.92	1.77	1.11	0.015194	0.449512	Apobec4
10510923	2.62	2.47	1.11	0.024438	0.449512	Mmel1
10446149	4.98	4.84	1.11	0.042638	0.449512	Ranbp3
10483439	2.62	2.46	1.11	0.028813	0.449512	Lrp2
10515744	4.07	3.92	1.11	0.031651	0.449512	Cdc20
10357084	1.91	1.76	1.11	0.042983	0.449512	Serpinb3b
10594754	2.76	2.61	1.11	0.006824	0.449512	Foxb1
10549237	2.56	2.42	1.11	0.000895	0.449512	Casc1
10549813	3.98	3.83	1.11	0.020737	0.449512	Zfp444
10563608	3.15	3	1.11	0.032568	0.449512
10420889	2.03	1.88	1.11	0.021149	0.449512	1110020C17Rik
10384797	2.52	2.37	1.11	0.042993	0.449512	Ccdc85a
10415248	3.77	3.62	1.11	0.034554	0.449512	Pck2
10600777	2.39	2.24	1.11	0.017925	0.449512	AU015836
10514083	2.71	2.56	1.11	0.032018	0.449512	Cer1
10441017	3.53	3.38	1.11	0.043699	0.449512	Setd4
10415187	3.11	2.97	1.11	0.042304	0.449512	Lrrc16b
10548532	1.96	1.81	1.11	0.041536	0.449512
10404937	2.55	2.4	1.11	0.049118	0.449512
10404309	2.39	2.24	1.11	0.020236	0.449512	Prl6a1
10507160	3.11	2.96	1.11	0.035692	0.449512
10364134	2.53	2.38	1.11	0.022305	0.449512	Slc5a4a
10557124	2.24	2.09	1.11	0.0451	0.449512	Scnn1b
10484708	1.96	1.8	1.11	0.021372	0.449512	Olfr1160
10351963	2.09	1.93	1.11	0.017567	0.449512	Olfr248
10448615	3.38	3.23	1.11	0.049923	0.449512	Rab26
10390252	2.54	2.4	1.11	0.031112	0.449512
10518182	2.05	1.9	1.11	0.003598	0.449512	Oog3
10461553	3	2.85	1.11	0.048731	0.449512	A430093F15Rik
10474851	3.62	3.47	1.11	0.033936	0.449512	Bahd1
10534428	2.61	2.46	1.11	0.037421	0.449512	Fkbp6
10539981	1.95	1.79	1.11	0.02272	0.449512	Vmn1r54
10419015	2.63	2.49	1.11	0.027585	0.449512	Cdhr1
10366586	2.86	2.71	1.11	0.017699	0.449512	Ifng
10431182	2.47	2.33	1.11	0.036554	0.449512	Smc1b
10479159	3.09	2.94	1.11	0.048004	0.449512	Zfp831
10363983	4.84	4.69	1.11	0.007068	0.449512	Bcr
10355998	2.39	2.24	1.11	0.009356	0.449512	Fam124b
10575630	3.44	3.29	1.11	0.039693	0.449512	Cntnap4
10562299	1.87	1.72	1.11	0.048608	0.449512	Abpz
10471385	2.26	2.12	1.11	0.003875	0.449512	Mir199b
10416112	2.55	2.41	1.11	0.021747	0.449512	Pnma2
10437668	3.32	3.17	1.11	0.035392	0.449512	Socs1
10464688	3.06	2.9	1.11	0.046561	0.449512	Ankrd13d
10464999	2.49	2.34	1.11	0.046387	0.449512	Cst6
10497713	2.74	2.58	1.11	0.011934	0.449512	Pex5l
10566599	2.37	2.22	1.11	0.015994	0.449512	Olfr699
10558641	2.68	2.53	1.11	0.012043	0.449512	Olfr525
10498965	2.3	2.15	1.11	0.015901	0.449512	Npy2r
10396877	3.3	3.14	1.11	0.003793	0.449512	Galntl1
10445718	2.92	2.77	1.11	0.028642	0.449512	Pgc
10582743	3.26	3.11	1.11	0.008788	0.449512	Pcnxl2
10427879	2.09	1.94	1.11	0.021216	0.449512
10547227	3.03	2.88	1.11	0.006605	0.449512	Ret
10574365	2.61	2.46	1.11	0.024541	0.449512	Ccdc113
10593652	2.48	2.32	1.11	0.023364	0.449512	Cyp19a1
10347324	2.88	2.74	1.1	0.027567	0.449512	Gm216
10606674	2.34	2.21	1.1	0.032597	0.449512	Taf7l
10473058	2.87	2.72	1.1	0.030354	0.449512	Osbpl6
10432886	2.78	2.64	1.1	0.00948	0.449512	Krt4
10502590	2.39	2.25	1.1	0.011625	0.449512	Clca6
10426397	2.28	2.14	1.1	0.033464	0.449512	Cntn1
10560443	3.07	2.93	1.1	0.04715	0.449512	Gipr
10490061	2.12	1.98	1.1	0.017212	0.449512	Bcas1
10593834	2.06	1.93	1.1	0.020261	0.449512	Rfpl3s
10553635	2.13	1.99	1.1	0.000192	0.449512	A230056P14Rik
10502904	2.33	2.19	1.1	0.001918	0.449512	Msh4
10601797	1.86	1.73	1.1	0.01893	0.449512	Gm5128; Gm7903; Gm15023; Pramel3; AV320801
10447108	2.36	2.22	1.1	0.040484	0.449512	Arhgef33
10409602	2.43	2.28	1.1	0.007464	0.449512	Trpc7
10441073	2.42	2.29	1.1	0.049856	0.449512
10544648	3.46	3.32	1.1	0.031583	0.449512	Dfna5
10559399	2.63	2.5	1.1	0.030917	0.449512	Oscar
10403992	2.07	1.93	1.1	0.012455	0.449512	Vmn1r198
10552587	2.56	2.42	1.1	0.014864	0.449512	Klk1b21
10507719	3.12	2.98	1.1	0.001225	0.449512	Slfnl1
10596517	2.21	2.07	1.1	0.006657	0.449512	Iqcf4
10601805	1.86	1.73	1.1	0.01893	0.449512	Gm5128; Gm7903; Gm15023; Pramel3; AV320801
10486754	3.64	3.5	1.1	0.04045	0.449512	Ppip5k1
10477042	3.49	3.36	1.1	0.031937	0.449512	Angpt4
10366391	2.31	2.17	1.1	0.044759	0.449512	Kcnc2
10590933	2.6	2.47	1.1	0.023203	0.449512	Piwil4
10548340	2.54	2.41	1.1	0.043105	0.449512	4922502D21Rik
10471780	2.41	2.26	1.1	0.037206	0.449512	Olfr367-ps
10372145	2.55	2.42	1.1	0.036719	0.449512	Alx1
10432677	3.6	3.47	1.1	0.041114	0.449512	Fignl2
10397907	2.56	2.42	1.1	0.021235	0.449512	Cox8c
10348902	2.52	2.38	1.1	0.020266	0.449512	Gm9994; Gal3st2
10368638	2.36	2.22	1.1	0.001328	0.449512	Fam26e
10429064	2.61	2.48	1.1	0.01337	0.449512	Hhla1
10361131	1.9	1.77	1.1	0.039262	0.449512
10452793	2.47	2.33	1.1	0.029098	0.449512	Galnt14
10560358	1.94	1.81	1.1	0.021374	0.449512	Psg18
10597598	2.29	2.15	1.1	0.048073	0.449512	Slc22a14
10487506	2.29	2.15	1.1	0.04669	0.449512	Gm14005
10493690	2.27	2.13	1.1	0.027544	0.449512	Nup210l
10373640	2.95	2.81	1.1	0.021679	0.449512	Olfr807
10347060	2.71	2.58	1.1	0.020861	0.449512	Unc80
10376912	2.72	2.59	1.1	0.042281	0.449512	Fbxw10; Trim16
10350392	2.57	2.44	1.1	0.039964	0.449512	Aspm
10540298	2.11	1.97	1.1	0.028271	0.449512	Chl1
10471745	2.05	1.92	1.1	0.000454	0.449512	Olfr342
10413381	2.16	2.02	1.1	0.026399	0.449512	Asb14
10470543	2.6	2.46	1.1	0.041921	0.449512	Ppp1r26
10345016	2.31	2.17	1.1	0.038652	0.449512	Tfap2b
10530974	2.32	2.18	1.1	0.008648	0.449512	Tmprss11a
10414965	1.83	1.7	1.1	0.035637	0.449512
10528360	2.46	2.32	1.1	0.033271	0.449512	Slc26a5
10591116	2.73	2.59	1.1	0.007673	0.449512	Fat3
10409887	2.08	1.95	1.1	0.028975	0.449512	Ctsj
10442187	2.14	2	1.1	0.014226	0.449512	Vmn1r236
10568288	3.16	3.03	1.1	0.048516	0.449512	Ctf2
10568496	2.14	2	1.1	0.001467	0.449512	4933402N03Rik
10456836	2.38	2.24	1.1	0.020955	0.449512	St8sia5
10553450	2.41	2.27	1.1	0.032329	0.449512	Nell1
10591200	2.2	2.07	1.1	0.009344	0.449512	Olfr856-ps1
10449343	3.06	2.92	1.1	0.006457	0.449512	Grm4
10473454	1.89	1.75	1.1	0.004032	0.449512	Olfr1008
10539665	2.8	2.66	1.1	0.047377	0.449512	Figla
10568339	2.82	2.69	1.1	0.047725	0.449512	Prss36
10352838	3.58	3.44	1.1	0.01442	0.449512	Lamb3
10373113	2.74	2.6	1.1	0.004553	0.449512	Kif5a
10553309	2.56	2.42	1.1	0.033993	0.449512	Ldhc
10466091	2.53	2.4	1.1	0.024462	0.449512	Zp1
10357133	3.08	2.94	1.1	0.042787	0.449512	Mki67ip
10476497	2.3	2.17	1.1	0.014869	0.449512	Ankrd5
10605104	2.64	2.51	1.1	0.049849	0.449512	Pdzd4
10555766	2.1	1.96	1.1	0.020056	0.449512
10497319	1.71	1.57	1.1	0.02085	0.449512
10380641	2.83	2.69	1.1	0.04539	0.449512	Hoxb5
10360334	2.1	1.97	1.09	0.012239	0.449512	Olfr1408
10559724	1.84	1.72	1.09	0.002602	0.449512	Vmn1r56
10519661	2.18	2.05	1.09	0.015274	0.449512
10545252	3.09	2.97	1.09	0.013545	0.449512
10371740	2.36	2.23	1.09	0.000821	0.449512	Ano4
10351861	2.09	1.97	1.09	0.004481	0.449512	Olfr218
10436623	2.29	2.16	1.09	0.031928	0.449512	Chodl
10601296	2.35	2.22	1.09	0.027482	0.449512	Pabpc1l2b-ps
10461826	2.44	2.31	1.09	0.012423	0.449512
10590962	1.87	1.75	1.09	0.046104	0.449512	1700012B09Rik
10390850	2.28	2.16	1.09	0.029413	0.449512	Krt20
10359136	2.06	1.93	1.09	0.01724	0.449512
10432372	2.76	2.63	1.09	0.019109	0.449512	Dhh
10398360	2.16	2.03	1.09	0.002751	0.449512
10592652	2.6	2.47	1.09	0.012835	0.449512
10522800	2.16	2.04	1.09	0.004581	0.449512
10540509	2.14	2.02	1.09	0.007545	0.449512	Grm7
10587000	2.63	2.5	1.09	0.003615	0.449512	Dyx1c1
10537038	2.21	2.09	1.09	0.024159	0.449512	Cpa5
10543952	2.04	1.92	1.09	0.031545	0.449512
10346938	2.15	2.02	1.09	0.035819	0.449512	Gm13749
10579047	2.02	1.9	1.09	0.029033	0.449512
10584502	2.37	2.25	1.09	0.015486	0.449512	Olfr965
10385337	2.29	2.17	1.09	0.046975	0.449512	Fabp6
10350530	1.96	1.84	1.09	0.047305	0.449512	Pdc
10376427	2.83	2.7	1.09	0.042181	0.449512	2810021J22Rik
10536752	2.16	2.04	1.09	0.023301	0.449512	Fscn3
10367440	3.67	3.54	1.09	0.021441	0.449512	Itga7
10360761	2.59	2.46	1.09	0.015619	0.449512
10497253	2.16	2.03	1.09	0.048124	0.449512	Pmp2
10364149	2.71	2.59	1.09	0.031445	0.449512	S100b
10378367	2.93	2.81	1.09	0.043302	0.449512	Trpv3
10449551	2.71	2.58	1.09	0.017353	0.449512	Cpne5
10454154	2.28	2.15	1.09	0.044414	0.449512	Dsg3
10484710	2.1	1.98	1.09	0.048819	0.449512	Olfr73
10539342	3.25	3.13	1.09	0.024959	0.449512	Rtkn
10493137	3.18	3.05	1.09	0.016704	0.449512	Iqgap3
10568601	2.12	2	1.09	0.045765	0.449512	1500002F19Rik
10391750	3.67	3.55	1.09	0.011924	0.449512	Gpatch8
10566140	3	2.88	1.09	0.044509	0.449512	Olfr545
10416488	2.19	2.06	1.09	0.037883	0.449512	4930564B18Rik
10583384	2.5	2.38	1.09	0.024945	0.449512
10359113	2.48	2.35	1.09	0.048317	0.449512	Fam163a
10346098	2.19	2.07	1.09	0.033749	0.449512
10539449	2.44	2.32	1.09	0.020774	0.449512	Atp6v1b1
10534519	2.71	2.58	1.09	0.017046	0.449512	Styxl1
10548692	2.21	2.09	1.09	0.038127	0.449512	Kap
10530417	2.12	1.99	1.09	0.022922	0.449512	Cox7b2
10552299	2.77	2.65	1.09	0.049319	0.449512	Gm4884
10380891	2.57	2.45	1.09	0.006317	0.449512	Pnmt
10353333	2.02	1.89	1.09	0.002013	0.449512	Defb18
10558216	2.78	2.66	1.09	0.014093	0.449512	Fam24a
10568492	2.2	2.07	1.09	0.037474	0.449512	Etos1
10546235	2.1	1.97	1.09	0.002067	0.449512	Vmn1r45
10398032	2.36	2.23	1.09	0.002839	0.449512	Serpina3b
10398342	2.91	2.79	1.09	0.039204	0.449512	Mir433; 6430411K18Rik; Rtl1
10593316	2.16	2.04	1.09	0.028247	0.449512
10526410	2.79	2.66	1.09	0.049578	0.449512	Hspb1
10505788	2.31	2.19	1.09	0.003851	0.449512	Acer2
10534066	2.18	2.06	1.09	0.047732	0.449512	2015-09-14
10564622	2.65	2.53	1.09	0.028713	0.449512
10502783	2.32	2.19	1.09	0.032847	0.449512
10570005	3.22	3.1	1.09	0.041854	0.449512
10573910	3.14	3.02	1.09	0.038817	0.449512	Irx5
10451145	2.51	2.38	1.09	0.011201	0.449512	Capn11
10601925	1.79	1.67	1.09	0.042859	0.449512
10581434	2.29	2.17	1.09	0.049246	0.449512	Dpep2
10466286	2.38	2.25	1.09	0.044262	0.449512	Olfr1427
10489391	3.04	2.91	1.09	0.035931	0.449512	Ada
10606158	2.35	2.22	1.09	0.027482	0.449512	Pabpc1l2b-ps
10592752	3.17	3.05	1.09	0.035672	0.449512	Pdzd3
10537458	2.05	1.93	1.09	0.026025	0.449512	Gm5567
10354881	2.06	1.94	1.09	0.02612	0.449512
10512632	2.42	2.29	1.09	0.017278	0.449512	Olfr156
10437655	2.56	2.43	1.09	0.048525	0.449512	Fam18a
10367624	2.94	2.82	1.09	0.037794	0.449512
10472649	2.55	2.43	1.09	0.002328	0.449512	Myo3b
10353519	2.34	2.22	1.08	0.040856	0.449512	4933415F23Rik
10436087	2.03	1.92	1.08	0.035947	0.449512	Retnlb
10514789	2.79	2.68	1.08	0.03701	0.449512
10443244	4.89	4.78	1.08	0.048668	0.449512	Anks1
10460746	2.21	2.1	1.08	0.048604	0.449512	Naaladl1
10418982	2.22	2.1	1.08	0.037814	0.449512	4930596D02Rik
10571054	2.78	2.67	1.08	0.048064	0.449512	Star
10504619	2.2	2.08	1.08	0.019984	0.449512	E230008N13Rik
10427590	3.17	3.07	1.08	0.044532	0.449512	Slc1a3
10566213	2.27	2.15	1.08	0.030469	0.449512	Olfr605
10387029	2.48	2.37	1.08	0.029699	0.449512	Dnahc9
10522827	1.83	1.71	1.08	0.020129	0.449512	Csn1s1
10414929	2.52	2.4	1.08	0.003196	0.449512	Trav7-4
10442495	5.05	4.95	1.08	0.031261	0.449512	Pkd1
10520277	2	1.88	1.08	0.039935	0.449512	Galntl5
10538586	1.85	1.74	1.08	0.005484	0.449512	Vmn1r19
10384930	2.13	2.02	1.08	0.038378	0.449512	4930505A04Rik
10584787	2.85	2.73	1.08	0.045121	0.449512	Treh
10489983	2.68	2.57	1.08	0.028088	0.449512	Gm10724
10538299	2.87	2.76	1.08	0.04186	0.449512
10537051	2.86	2.75	1.08	0.014323	0.449512	Cpa1
10567010	3.22	3.1	1.08	0.035279	0.449512	Dkk3
10523853	2.31	2.2	1.08	0.041259	0.449512	Lpcat2b
10592140	2.33	2.22	1.08	0.04955	0.449512	Ddx25
10355329	2.56	2.44	1.08	0.049636	0.449512	Bard1
10595013	2.48	2.37	1.08	0.024474	0.449512	Tmod2
10367491	2.11	2	1.08	0.038783	0.449512	Olfr784
10400131	2.64	2.53	1.08	0.035021	0.449512	Gm10165
10565383	2.31	2.2	1.08	0.046777	0.449512	Olfr309
10598138	2.26	2.14	1.08	0.018356	0.449512	Spry3
10474814	2.95	2.84	1.08	0.020268	0.449512	Disp2
10518174	2.33	2.22	1.08	0.023131	0.449512	Oog2; Gm13084
10492640	2.02	1.91	1.08	0.013114	0.449512	Fstl5
10543428	2.25	2.13	1.08	0.039398	0.449512	Iqub
10418027	3.71	3.6	1.08	0.025249	0.449512	Comtd1
10604245	2.84	2.73	1.08	0.049418	0.449512
10347163	2.15	2.03	1.08	0.043494	0.449512	Spag16
10397703	2.21	2.1	1.08	0.014735	0.449512
10467136	2.72	2.61	1.08	0.043647	0.449512	Ch25h
10428981	1.83	1.71	1.08	0.037885	0.449512	Gsdmc4; Gsdmc2
10353221	2.28	2.17	1.08	0.022871	0.449512	Trpa1
10585347	2.54	2.43	1.08	0.036859	0.449512	4930550C14Rik
10366131	1.96	1.84	1.08	0.007024	0.449512	1700017N19Rik
10455017	2.72	2.62	1.08	0.008717	0.449512
10411226	2.56	2.45	1.08	0.01939	0.449512	F2rl1
10584259	2.6	2.49	1.08	0.004313	0.449512	Fez1
10530280	2.88	2.76	1.08	0.031561	0.449512
10358281	1.9	1.79	1.08	0.03755	0.449512
10522217	2.39	2.28	1.08	0.037576	0.449512	Limch1
10572741	2.51	2.4	1.08	0.039042	0.449512	Olfr372
10515134	1.93	1.82	1.08	0.003634	0.449512	Skint9
10458597	2.73	2.61	1.08	0.015494	0.449512	Grxcr2
10477813	2.18	2.07	1.08	0.003016	0.449512	Rbm39
10589976	2.49	2.38	1.08	0.026829	0.449512
10439934	2.44	2.34	1.08	0.039893	0.449512
10518075	3.03	2.91	1.08	0.044794	0.449512	Fhad1
10368979	2.3	2.2	1.08	0.007606	0.449512
10559762	2.22	2.1	1.08	0.013675	0.449512
10428672	2.18	2.07	1.08	0.01969	0.449512	Dscc1
10478031	2.26	2.15	1.08	0.009986	0.449512	Bpi
10475580	2.15	2.03	1.08	0.03127	0.449512	Slc12a1
10404336	2.15	2.05	1.08	0.019652	0.449512
10469811	2.29	2.17	1.08	0.022429	0.449512	Il1f10
10400866	2.49	2.38	1.08	0.043134	0.449512	Trim9
10471819	3.1	3	1.08	0.021426	0.449512	Crb2
10522324	2.08	1.97	1.08	0.034691	0.449512	Gabrb1
10368477	2.03	1.91	1.08	0.047514	0.449512	2310057J18Rik
10367546	2.74	2.63	1.08	0.023575	0.449512
10498391	1.86	1.74	1.08	0.016117	0.449512
10559373	3.36	3.26	1.08	0.011612	0.449512	Fgf15
10608724	2.64	2.54	1.07	0.025713	0.449512	Rhox5
10431080	2.44	2.34	1.07	0.012624	0.449512	Efcab6
10600093	2.34	2.24	1.07	0.032692	0.449512	Zfp185
10552608	1.9	1.8	1.07	0.022728	0.449512	Klk1b3
10549949	1.91	1.81	1.07	0.023569	0.449512	Nlrp4b
10598662	1.86	1.77	1.07	0.012609	0.449512
10399642	3.21	3.12	1.07	0.020183	0.449512
10473639	2.14	2.05	1.07	0.026342	0.449512	Olfr1263
10459225	2.16	2.06	1.07	0.004327	0.449512	Mir145
10552480	2.04	1.94	1.07	0.044865	0.449512	Klk11
10409840	2.5	2.4	1.07	0.049622	0.449512	BC051665
10360336	2.06	1.97	1.07	0.01355	0.449512	Olfr1406
10601350	2.52	2.43	1.07	0.013152	0.449512	Fgf16
10404404	2.41	2.31	1.07	0.039751	0.449512	Foxf2
10605324	3.82	3.73	1.07	0.033355	0.449512	Slc10a3
10430873	3.02	2.93	1.07	0.018242	0.449512	Cyp2d34
10580577	3.21	3.11	1.07	0.03653	0.449512	Irx3
10537624	2.1	2	1.07	0.012981	0.449512
10418817	2.83	2.74	1.07	0.048746	0.449512	Chat
10436057	2.27	2.17	1.07	0.022998	0.449512	Morc1
10442141	2.04	1.95	1.07	0.004389	0.449512	Vmn1r225
10441633	2.26	2.16	1.07	0.04569	0.449512	Ccr6
10495972	2.01	1.91	1.07	0.03168	0.449512
10476915	2.61	2.51	1.07	0.043575	0.449512	Cst8
10490569	2.61	2.51	1.07	0.03411	0.449512	Kcnq2
10607562	2.14	2.03	1.07	0.00307	0.449512	Cnksr2
10356916	2.01	1.91	1.07	0.044565	0.449512
10560746	2.02	1.92	1.07	0.009282	0.449512
10467508	2.65	2.55	1.07	0.040836	0.449512	Blnk
10583262	2.71	2.61	1.07	0.044487	0.449512
10353032	3.91	3.82	1.07	0.047896	0.449512
10467149	2.02	1.92	1.07	0.048585	0.449512	2010002M12Rik
10527658	2.16	2.06	1.07	0.011932	0.449512	4930588N13Rik
10510814	4.14	4.04	1.07	0.001621	0.449512	BC046331
10581151	2.56	2.46	1.07	0.046162	0.449512	Rrad
10410501	3.07	2.97	1.07	0.042473	0.449512	Irx1
10517213	2.65	2.56	1.07	0.04235	0.449512	Cnksr1
10556043	1.96	1.86	1.07	0.000622	0.449512	Nlrp14
10383309	2.5	2.4	1.07	0.036377	0.449512
10428933	2.41	2.31	1.07	0.040301	0.449512	H2afy3
10355479	2.1	2	1.07	0.035762	0.449512	Ankar
10455441	2.64	2.55	1.07	0.018254	0.449512	Spink6
10544300	2.17	2.07	1.07	0.019058	0.449512	Prss58
10438427	2.04	1.94	1.07	0.024564	0.449512	Olfr168
10451784	2.65	2.55	1.07	0.047714	0.449512	Kcnh8
10537799	2.35	2.26	1.07	0.006676	0.449512	Olfr450
10359434	1.97	1.87	1.07	0.037737	0.449512	Fasl
10350697	3.26	3.16	1.07	0.035305	0.449512	Nmnat2
10447006	2.68	2.59	1.07	0.043249	0.449512	Vit
10482127	2	1.91	1.07	0.0295	0.449512	Olfr355
10415438	2.02	1.92	1.07	0.041219	0.449512	Mcpt2
10498448	2.45	2.34	1.07	0.01637	0.449512	Plch1
10394926	3.32	3.23	1.07	0.034671	0.449512
10514335	2.3	2.2	1.07	0.043152	0.449512	Ifne
10455019	2.78	2.7	1.06	0.041998	0.449512
10428388	2.51	2.42	1.06	0.007657	0.449512	Rspo2
10408204	1.66	1.58	1.06	0.034697	0.449512	Hist1h2ae; Hist1h2ao; Hist1h2ai; Hist1h2ab; Hist1h2ap; Hist1h2an; Hist1h2ah; Hist1h2ag; Hist1h2ad; Hist1h2ac
10351482	2.71	2.62	1.06	0.046285	0.449512	1700015E13Rik
10498053	2.15	2.07	1.06	0.012953	0.449512	Mgarp
10563149	3.02	2.94	1.06	0.03732	0.449512	Ccdc155
10604290	2.51	2.44	1.06	0.041314	0.449512
10413977	2.15	2.08	1.06	0.025122	0.449512	Gm626
10576840	1.76	1.67	1.06	0.024468	0.449512
10362147	2.22	2.14	1.06	0.012131	0.449512	Taar1
10608603	1.81	1.72	1.06	0.033149	0.449512
10415446	2.38	2.29	1.06	0.010719	0.449512	Atp12a
10373628	1.87	1.79	1.06	0.027555	0.449512	Olfr798
10447546	1.78	1.7	1.06	0.01093	0.449512	4930470H14Rik
10351491	3.04	2.95	1.06	0.04303	0.449512	Olfml2b
10488567	1.83	1.74	1.06	0.044598	0.449512	Rad21l
10440376	2.14	2.06	1.06	0.021395	0.449512	Lipi
10451611	3.38	3.3	1.06	0.029939	0.449512
10528163	1.99	1.9	1.06	0.049012	0.449512
10469672	2.59	2.51	1.06	0.035345	0.449512	Gad2
10596506	1.94	1.86	1.06	0.008376	0.449512
10604589	2.11	2.03	1.06	0.019075	0.449512	Mir92-2
10357300	2.4	2.32	1.06	0.024217	0.449512	Dpp10
10440704	2.29	2.21	1.06	0.045015	0.449512	Krtap16-3
10419147	1.82	1.74	1.06	0.008494	0.449512	Gm3676
10597266	2.03	1.95	1.06	0.024441	0.449512
10461715	2.6	2.51	1.06	0.045302	0.449512	Olfr1441
10388280	2.01	1.92	1.06	0.043969	0.449512	Olfr385
10475427	2.29	2.2	1.06	0.04453	0.449512	4933406J08Rik
10473614	1.94	1.85	1.06	0.049327	0.449512	Olfr1205
10473604	2.15	2.07	1.06	0.004283	0.449512
10442194	1.96	1.87	1.06	0.045421	0.449512	Zfp677
10462086	1.88	1.79	1.06	0.04604	0.449512
10436758	2.17	2.09	1.06	0.048168	0.449512	Gm10229
10566676	2.21	2.13	1.06	0.015067	0.449512	Olfr484
10545245	1.98	1.9	1.06	0.020274	0.449512
10356876	1.72	1.64	1.06	0.002009	0.449512
10363146	2.33	2.24	1.06	0.035926	0.449512	Slc35f1
10563743	1.84	1.75	1.06	0.034939	0.449512
10550476	1.94	1.86	1.06	0.037789	0.449512	Ceacam12
10607804	2.03	1.95	1.06	0.014699	0.449512
10460008	2.37	2.28	1.06	0.030755	0.449512
10498591	3.19	3.1	1.06	0.048775	0.449512
10408412	1.92	1.83	1.06	0.012015	0.449512	Prl7b1
10586609	1.96	1.88	1.06	0.023222	0.449512
10521979	2.06	1.98	1.06	0.008045	0.449512
10471768	2.06	1.98	1.06	0.037791	0.449512	Olfr356
10550059	2.62	2.53	1.06	0.010497	0.449512	2310014L17Rik
10538578	1.9	1.83	1.05	0.010895	0.449512	Vmn1r13
10543409	2.49	2.42	1.05	0.038597	0.449512	Tas2r118
10562314	1.86	1.79	1.05	0.033352	0.449512	Abpb
10367611	2.07	1.99	1.05	0.01964	0.449512	Gm221
10499864	1.79	1.72	1.05	0.006769	0.449512
10606792	2.16	2.09	1.05	0.048267	0.449512	Nxf7
10578973	2.18	2.11	1.05	0.020249	0.449512	Npy5r
10426079	1.88	1.82	1.05	0.046269	0.449512
10607454	2	1.92	1.05	0.001987	0.449512	Magea1; Magea2; Magea8
10552412	2.41	2.34	1.05	0.042214	0.449512	Cldnd2
10425501	1.92	1.85	1.05	0.018633	0.449512
10396175	2.64	2.56	1.05	0.030411	0.449512	Gm10457
10581088	1.89	1.83	1.05	0.022561	0.449512	Ccdc79
10510106	2.13	2.06	1.05	0.029358	0.449512	Oog2; Gm13084
10491885	2.45	2.39	1.05	0.049266	0.449512	Pcdh10
10416927	2.06	1.98	1.05	0.014313	0.449512
10566172	1.89	1.82	1.05	0.0423	0.449512	Olfr78
10556162	1.9	1.83	1.05	0.034203	0.449512	Olfr512
10472368	1.84	1.76	1.05	0.035395	0.449512	Scn2a1
10554716	1.75	1.68	1.05	0.048335	0.449512	Olfr290
10402073	2.2	2.13	1.05	0.041939	0.449512	2610021K21Rik
10490304	2.19	2.12	1.05	0.024781	0.449512	Sycp2
10568964	2.06	1.98	1.05	0.043128	0.449512	Olfr536
10554714	1.85	1.77	1.05	0.024792	0.449512	Olfr291
10429400	2.01	1.94	1.05	0.018189	0.449512
10581049	1.94	1.87	1.05	0.021118	0.449512
10589773	2.2	2.12	1.05	0.036316	0.449512	Trank1
10376241	2.5	2.42	1.05	0.017693	0.449512	Zic5
10484190	2.35	2.27	1.05	0.039562	0.449512	Ttn
10519644	2.38	2.3	1.05	0.04883	0.449512
10537805	2.81	2.75	1.05	0.030709	0.449512	Olfr447
10491958	2.86	2.8	1.04	0.044369	0.449512
10566372	2.25	2.19	1.04	0.032335	0.449512	Trim30e-ps1
10462130	2.56	2.5	1.04	0.029891	0.449512
10525173	1.96	1.9	1.04	0.025841	0.449512	Oas1h
10484863	2.12	2.05	1.04	0.012571	0.449512	Olfr1269
10457665	3	2.95	1.04	0.04039	0.449512	4921533I20Rik
10495330	2.02	1.97	1.04	0.024946	0.449512
10445141	1.93	1.87	1.04	0.047528	0.449512	Olfr111
10462575	2.23	2.17	1.04	0.026475	0.449512	Lipm
10388288	2.05	1.99	1.04	0.033846	0.449512	Olfr392
10415838	2.17	2.11	1.04	0.037263	0.449512	Defb42
10345212	2.11	2.06	1.03	0.02948	0.449512	Khdrbs2
10603805	2.23	2.19	1.03	0.026553	0.449512	Mir221
10544751	2.47	2.43	1.03	0.035052	0.449512	Hoxa2
10344973	1.92	1.87	1.03	0.034915	0.449512	Gdap1
10374739	1.93	1.89	1.03	0.026487	0.449512	4933427E13Rik
10419140	1.81	1.76	1.03	0.032831	0.449512	Gm10377; 1700001F09Rik; Gm3676
10412826	1.83	1.79	1.03	0.044855	0.449512	Gm10403
10604551	2.18	2.14	1.03	0.04766	0.449512	Usp26
10458892	1.78	1.74	1.03	0.010755	0.449512
10525837	1.79	1.75	1.03	0.028294	0.449512
10379996	1.85	1.8	1.03	0.03115	0.449512	Mir301
10400155	2.07	2.02	1.03	0.030423	0.449512	Nova1
10598750	2	1.97	1.02	0.017317	0.449512	Gpr34
10603538	2.05	2.09	-1.03	0.033886	0.449512	Ssxb1; Ssxb9; Ssxb2
10542594	2.22	2.27	-1.03	0.042689	0.449512
10603541	1.81	1.85	-1.03	0.030309	0.449512
10398430	2	2.05	-1.03	0.046322	0.449512	Mir496
10445109	1.68	1.74	-1.04	0.020864	0.449512
10550820	1.91	1.97	-1.04	0.010937	0.449512	Vmn1r178
10561151	1.71	1.77	-1.04	0.013742	0.449512	Vmn1r185
10499412	2.61	2.67	-1.04	0.035027	0.449512	Rab25
10350339	1.66	1.71	-1.04	0.012679	0.449512	Mir181a-1
10506029	1.71	1.78	-1.04	0.004197	0.449512
10591864	1.77	1.82	-1.04	0.031158	0.449512
10379026	1.64	1.71	-1.05	0.036774	0.449512	Mir144
10531722	2	2.08	-1.05	0.001659	0.449512	Gm19620
10403996	1.69	1.76	-1.05	0.042242	0.449512	Vmn1r200
10383853	2.16	2.23	-1.05	0.00671	0.449512	Hormad2
10486059	2.09	2.15	-1.05	0.014525	0.449512
10433792	1.97	2.04	-1.05	0.043062	0.449512
10602735	1.56	1.65	-1.06	0.008518	0.449512
10472366	1.77	1.85	-1.06	0.03437	0.449512	Scn2a1
10398929	4.32	4.41	-1.06	0.034117	0.449512	Btbd6
10604895	1.7	1.78	-1.06	0.049093	0.449512	Gm10474
10520452	1.65	1.72	-1.06	0.024926	0.449512	Il6
10456556	1.89	1.98	-1.07	0.028685	0.449512	Stard6
10511258	3.31	3.41	-1.07	0.021995	0.449512	Fam132a
10599956	4.53	4.64	-1.07	0.033674	0.449512
10466278	1.81	1.92	-1.07	0.000346	0.449512	Olfr1424
10466216	1.96	2.06	-1.07	0.048511	0.449512	Ms4a2
10552618	2.11	2.21	-1.07	0.048345	0.449512	Klk1b5
10607332	1.59	1.68	-1.07	0.012185	0.449512
10524647	5.27	5.37	-1.07	0.044047	0.449512	Sppl3
10464448	1.63	1.72	-1.07	0.040013	0.449512	Gm6020
10584416	1.88	1.99	-1.07	0.027355	0.449512	Olfr905
10550822	1.86	1.95	-1.07	0.008643	0.449512	Vmn1r179
10603835	1.75	1.85	-1.07	0.022909	0.449512
10388031	1.76	1.86	-1.07	0.040249	0.449512
10537353	2.46	2.57	-1.08	0.039357	0.449512	Ttc26
10458704	2.27	2.37	-1.08	0.038885	0.449512	Spink3
10603525	1.94	2.06	-1.08	0.041367	0.449512	Ssxb2; Ssxb7
10353729	2.72	2.82	-1.08	0.007086	0.449512	Gm5415; Gm9839
10454326	2.33	2.44	-1.08	0.034567	0.449512	2700062C07Rik
10556127	2.26	2.37	-1.08	0.044135	0.449512	Olfr479
10447141	5.89	6.01	-1.08	0.023575	0.449512	Eml4
10490815	1.99	2.1	-1.08	0.04008	0.449512
10598555	1.86	1.97	-1.08	0.007452	0.449512	Ssxb5
10605522	1.88	1.98	-1.08	0.019431	0.449512	Gm7173
10522562	1.82	1.92	-1.08	0.001777	0.449512	Gm6367; C87414; Gm3259
10405149	2.12	2.22	-1.08	0.02607	0.449512	Gm904; Gm8765
10536056	1.79	1.91	-1.08	0.001816	0.449512	Gm6367; C87414; Gm3259
10354807	2.78	2.89	-1.08	0.014865	0.449512	Kctd18
10513538	1.79	1.89	-1.08	0.032896	0.449512	Mup21
10353731	2.68	2.79	-1.08	0.039691	0.449512	Gm5415; Gm9839
10528913	3.26	3.37	-1.08	0.046452	0.449512	Gm5129; Dnajb6
10601834	2.59	2.7	-1.08	0.032512	0.449512	Gprasp2; Gprasp1
10408364	2.65	2.77	-1.08	0.01358	0.449512
10408127	1.71	1.83	-1.08	0.01223	0.449512
10436770	1.64	1.76	-1.08	0.04293	0.449512
10374327	2.09	2.22	-1.09	0.02649	0.449512	4930415F15Rik
10548905	4.03	4.15	-1.09	0.035036	0.449512	Eps8
10523320	1.82	1.94	-1.09	0.001403	0.449512	Gm6367; C87414; Gm3259
10404885	3.23	3.36	-1.09	0.008265	0.449512	Gmpr
10480652	3.45	3.58	-1.09	0.040432	0.449512	Ndor1
10556812	2.37	2.5	-1.09	0.044798	0.449512	Lyrm1
10392685	2.03	2.15	-1.09	0.024086	0.449512	BC006965
10587075	2.06	2.18	-1.09	0.003236	0.449512
10442134	1.87	1.99	-1.09	0.013468	0.449512	Vmn2r107
10397551	1.49	1.61	-1.09	0.040411	0.449512	BB287469; Gm4027
10476393	1.6	1.72	-1.09	0.016329	0.449512
10606391	1.52	1.64	-1.09	0.02523	0.449512	Gm10452
10473598	1.73	1.85	-1.09	0.001377	0.449512	Olfr1186
10608001	1.73	1.85	-1.09	0.003495	0.449512
10483025	5.86	5.99	-1.09	0.039878	0.449512	Rbms1
10410889	2.36	2.48	-1.09	0.008407	0.449512
10374529	2.65	2.78	-1.09	0.007341	0.449512	Wdpcp
10428753	2.1	2.23	-1.09	0.014531	0.449512
10547034	7.2	7.34	-1.1	0.019165	0.449512	Raf1
10375079	5.09	5.23	-1.1	0.022412	0.449512	Ubtd2
10544106	1.67	1.81	-1.1	0.033538	0.449512
10357135	1.41	1.55	-1.1	0.002505	0.449512	2900060B14Rik
10409924	1.87	2	-1.1	0.026581	0.449512	Cts8
10575706	4.21	4.34	-1.1	0.012786	0.449512	Wwox
10554748	1.58	1.72	-1.1	0.023158	0.449512	Vmn2r79
10562612	2.14	2.28	-1.1	0.035091	0.449512
10549917	1.84	1.97	-1.1	0.004328	0.449512	Vmn2r39; Vmn2r50
10559698	2.66	2.79	-1.1	0.049229	0.449512	Gm1078
10531501	1.83	1.96	-1.1	0.023153	0.449512	C87414; Gm3259
10521222	5.27	5.41	-1.1	0.035008	0.449512	Add1
10564663	4.3	4.45	-1.11	0.035827	0.449512	Tdg; Gm9855; Gm5806
10547641	3.01	3.16	-1.11	0.046104	0.449512	Slc2a3
10499080	3.62	3.76	-1.11	0.048453	0.449512	Arfip1
10604743	1.83	1.98	-1.11	0.009134	0.449512	Snord61
10355197	1.48	1.63	-1.11	0.022869	0.449512
10601846	2.11	2.27	-1.11	0.044162	0.449512	Arxes2; Arxes1
10575326	4.14	4.3	-1.11	0.037055	0.449512
10354534	1.85	2	-1.11	0.006285	0.449512	1700019A02Rik
10440929	5.81	5.95	-1.11	0.04396	0.449512	Gart
10361754	3.02	3.18	-1.11	0.016667	0.449512	Epm2a
10350471	1.61	1.77	-1.11	0.019794	0.449512
10502257	2.63	2.78	-1.11	0.043882	0.449512	Gstcd
10346000	1.98	2.13	-1.11	0.001194	0.449512	Gulp1
10513551	6.06	6.22	-1.12	0.019126	0.449512	Fkbp15
10480003	10.26	10.42	-1.12	0.036837	0.449512	Itih2
10496837	2.09	2.25	-1.12	0.028491	0.449512	Ttll7
10386582	3.51	3.67	-1.12	0.029217	0.449512	Top3a
10506431	2.25	2.42	-1.12	0.012063	0.449512
10355974	3.95	4.11	-1.12	0.047447	0.449512	Wdfy1
10603151	2.72	2.89	-1.12	0.002725	0.449512	Gpm6b
10581996	3.48	3.64	-1.12	0.039193	0.449512	Cdyl2
10494889	2.56	2.73	-1.12	0.031839	0.449512	Dennd2c
10436804	6.13	6.3	-1.12	0.038672	0.449512	Mrap
10375791	2.22	2.38	-1.12	0.016967	0.449512
10561017	3.66	3.82	-1.12	0.049961	0.449512	Pafah1b3
10455647	2.84	3	-1.12	0.005074	0.449512	Tnfaip8
10577492	2.57	2.73	-1.12	0.023264	0.449512	Nek3
10382189	10.38	10.54	-1.12	0.028628	0.449512	Apoh
10550003	3.34	3.5	-1.12	0.036872	0.449512	Zfp606
10449971	2.37	2.54	-1.12	0.018014	0.449512	Zfp763
10550296	4.74	4.9	-1.12	0.027796	0.449512	Zc3h4
10498284	4.36	4.52	-1.12	0.018682	0.449512	Wwtr1
10426550	4.28	4.45	-1.12	0.028253	0.449512	Tmem106c
10452427	2.75	2.92	-1.12	0.004443	0.449512
10424823	11.05	11.21	-1.12	0.017161	0.449512	Rps6
10515368	3.9	4.07	-1.13	0.047871	0.449512	Toe1
10446821	10.75	10.93	-1.13	0.027472	0.449512	Rps6
10546137	4.05	4.23	-1.13	0.04028	0.449512	Abtb1
10607366	4.09	4.26	-1.13	0.042354	0.449512	Shroom2
10380732	6.17	6.35	-1.13	0.048554	0.449512	Mrpl10
10364468	9.53	9.7	-1.13	0.046331	0.449512	Bsg
10366712	3.47	3.65	-1.13	0.000701	0.449512	Ppm1h
10447708	6.91	7.08	-1.13	0.04087	0.449512	Qk
10408975	3.9	4.08	-1.13	0.045596	0.449512	Kif13a
10528877	2.52	2.69	-1.13	0.033956	0.449512	Lmbr1
10357391	3.86	4.04	-1.13	0.038423	0.449512	Zranb3
10551791	2.13	2.31	-1.13	0.01135	0.449512	Zfp420
10449815	5.65	5.83	-1.13	0.026061	0.449512	Brd4
10389795	2.72	2.89	-1.13	0.043863	0.449512	Stxbp4
10598422	4.8	4.97	-1.13	0.013261	0.449512	Gripap1
10540727	4.64	4.81	-1.13	0.004172	0.449512	Creld1
10538547	5.44	5.62	-1.13	0.018746	0.449512	Fkbp9
10409804	6.09	6.27	-1.13	0.012846	0.449512
10603809	1.62	1.79	-1.13	0.048373	0.449512	Gm14636
10580550	2.57	2.74	-1.13	0.038228	0.449512	Rpgrip1l
10450796	1.76	1.94	-1.13	0.049775	0.449512	Armcx5
10557374	3.84	4.02	-1.13	0.039601	0.449512	D430042O09Rik
10363512	7	7.18	-1.13	0.027473	0.449512	Sar1a
10523595	2.61	2.79	-1.13	0.033549	0.449512	Ptpn13
10515994	6.5	6.68	-1.13	0.036457	0.449512	Smap2
10349793	3.61	3.79	-1.13	0.029099	0.449512	Dstyk
10347862	5.48	5.66	-1.14	0.015688	0.449512	Mff; LOC637796
10511694	2.92	3.11	-1.14	0.022215	0.449512	Osgin2
10495867	2.74	2.93	-1.14	0.023032	0.449512	Gm9372
10546054	7.88	8.07	-1.14	0.041374	0.449512	Rpl3
10583472	3.57	3.77	-1.14	0.021319	0.449512	Pin1; Pin1-ps1
10415021	4.62	4.8	-1.14	0.047496	0.449512	Abhd4
10524411	3.06	3.25	-1.14	0.047259	0.449512	Ficd
10383799	7.91	8.09	-1.14	0.017092	0.449512	Tcn2
10592067	3.95	4.14	-1.14	0.019229	0.449512	Fli1
10533644	5.54	5.72	-1.14	0.032856	0.449512	Vps33a
10401698	3.96	4.15	-1.14	0.03712	0.449512	6430527G18Rik
10404152	3.3	3.48	-1.14	0.026804	0.449512	Fam65b
10466925	8.28	8.46	-1.14	0.029474	0.449512	Ak3
10485314	6.14	6.33	-1.15	0.012206	0.449512	Ttc17
10495416	3.15	3.35	-1.15	0.04886	0.449512	Vav3
10511416	5.26	5.47	-1.15	0.031743	0.449512	Tox
10568417	5.57	5.78	-1.15	0.030909	0.449512	Mcmbp
10360028	5.64	5.84	-1.15	0.00891	0.449512	Fcgr2b
10345913	3	3.2	-1.15	0.004456	0.449512	Nck2
10527340	5.14	5.35	-1.15	0.023995	0.449512	Trrap
10399768	5.23	5.44	-1.15	0.016284	0.449512	Ttc15
10500412	5.72	5.92	-1.15	0.037088	0.449512	Gpr89
10510219	7.08	7.29	-1.15	0.020303	0.449512	Gm13238
10519659	4.09	4.29	-1.15	0.026516	0.449512
10604906	4.34	4.54	-1.15	0.020004	0.449512	Ids
10430871	4.14	4.34	-1.15	0.021637	0.449512	Tdg; Gm9855; Gm5806
10345616	3.14	3.34	-1.15	0.020125	0.449512	Lipt1
10489723	4.27	4.47	-1.15	0.046335	0.449512	Zmynd8
10433988	9.97	10.16	-1.15	0.012732	0.449512	Serpind1
10514985	5.78	5.98	-1.15	0.043093	0.449512	Zyg11b
10556658	4.72	4.92	-1.15	0.000832	0.449512	9030624J02Rik
10358551	3.43	3.63	-1.15	0.013495	0.449512	Hmcn1
10539421	4.65	4.86	-1.15	0.038497	0.449512	Mob1a
10389062	3.2	3.4	-1.15	0.029719	0.449512	1700071K01Rik
10401564	6.54	6.74	-1.15	0.027681	0.449512	1110018G07Rik
10417920	2.72	2.93	-1.15	0.049516	0.449512	Usp54
10378240	2.69	2.89	-1.15	0.025097	0.449512	P2rx1
10451565	3.02	3.22	-1.15	0.014665	0.449512	Taf8
10588429	4.84	5.04	-1.15	0.037253	0.449512	Pik3r4
10435626	9.14	9.34	-1.15	0.040112	0.449512	Hgd
10395682	4.33	4.53	-1.15	0.031134	0.449512	Gm5785
10593159	4.64	4.85	-1.15	0.038912	0.449512	Pafah1b2
10378523	5.29	5.49	-1.15	0.021962	0.449512	Smg6
10477176	3.12	3.33	-1.15	0.014147	0.449512
10444719	6.09	6.3	-1.16	0.028672	0.449512	Bag6
10457959	2.11	2.33	-1.16	0.039001	0.449512	Sft2d3
10453759	2.32	2.53	-1.16	0.001275	0.449512	Gm10554
10529445	6.32	6.54	-1.16	0.032957	0.449512	Lrpap1
10404996	7.93	8.15	-1.16	0.004746	0.449512	Ninj1
10555118	2.71	2.92	-1.16	0.043826	0.449512	Pak1
10504672	4.29	4.51	-1.16	0.036911	0.449512	Tdrd7
10354647	1.78	1.99	-1.16	0.034482	0.449512	Pgap1
10443346	3.58	3.79	-1.16	0.036494	0.449512	Fance
10585721	4.76	4.97	-1.16	0.021319	0.449512	Scamp2
10598678	6.56	6.77	-1.16	0.042115	0.449512	Usp9x
10483786	6.91	7.13	-1.16	0.045403	0.449512	Mrpl23
10376988	2.71	2.93	-1.16	0.044086	0.449512	Zkscan6
10545697	6.15	6.36	-1.16	0.009729	0.449512	Dguok
10402294	3.78	4	-1.16	0.043233	0.449512	Moap1; Gm20604; AK010878
10510201	2.12	2.34	-1.16	0.002385	0.449512	Zfp600
10424965	4.28	4.49	-1.16	0.007553	0.449512	Ppp1r16a
10389025	4.92	5.14	-1.16	0.026894	0.449512	Myo1d
10439402	7.22	7.45	-1.17	0.04797	0.449512	Rpl9
10478169	3.8	4.03	-1.17	0.011509	0.449512	Dhx35
10580210	5.54	5.77	-1.17	0.045125	0.449512	Rad23a
10474870	3.51	3.74	-1.17	0.023909	0.449512	Rpusd2
10594907	8.1	8.33	-1.17	0.025053	0.449512	Rpl7a
10512757	2.94	3.16	-1.17	0.046289	0.449512	Hemgn
10562523	4.52	4.75	-1.17	0.007888	0.449512	Zfp507
10454606	5.23	5.46	-1.17	0.042971	0.449512	Wdr36
10461904	1.87	2.1	-1.17	0.001314	0.449512
10601326	2.77	3.01	-1.17	0.012205	0.449512	Uprt
10429495	2.68	2.91	-1.17	0.019892	0.449512	Jrk
10492325	7.45	7.68	-1.17	0.020915	0.449512	Ube2v1
10546292	9.71	9.93	-1.17	0.010381	0.449512	Rpl21
10510473	4.35	4.57	-1.17	0.037669	0.449512	Ctnnbip1
10551724	7.19	7.41	-1.17	0.044252	0.449512	Yif1b
10375487	8.14	8.37	-1.17	0.025636	0.449512	Gnb2l1
10505674	2.58	2.8	-1.17	0.0306	0.449512	Cntln
10578287	4.94	5.17	-1.17	0.048212	0.449512	Cnot7
10531195	2.29	2.52	-1.17	0.033011	0.449512	Adamts3
10535586	4.49	4.71	-1.17	0.035672	0.449512	Smurf1
10477370	5.84	6.06	-1.17	0.042103	0.449512	Tomm20
10499431	2.58	2.81	-1.17	0.025398	0.449512	Syt11
10394186	5.99	6.22	-1.17	0.003942	0.449512	Dtnb
10604904	10.74	10.96	-1.17	0.037373	0.449512	Rps6
10605195	5.8	6.03	-1.17	0.047897	0.449512	Hcfc1
10383867	5.66	5.89	-1.17	0.043281	0.449512	Mtmr3
10433352	4.18	4.41	-1.17	0.036921	0.449512	Ubn1
10392241	3.22	3.44	-1.17	0.027479	0.449512	Polg2
10530380	2.46	2.68	-1.17	0.035402	0.449512	Gnpda2
10366667	7.44	7.67	-1.17	0.046166	0.449512	Gns
10442199	2.79	3.02	-1.17	0.040432	0.449512	Zfp54
10488090	3.54	3.78	-1.18	0.041518	0.449512	Tasp1
10469904	9.29	9.53	-1.18	0.009232	0.449512	Rpl21
10498155	7.69	7.93	-1.18	0.030771	0.449512	Rps14
10347521	5.26	5.5	-1.18	0.016004	0.449512	Zfand2b
10386850	6.5	6.73	-1.18	0.014109	0.449512	Ncor1
10421581	4.78	5.02	-1.18	0.042585	0.449512	Lrch1
10415844	8.49	8.74	-1.18	0.017947	0.449512	Ctsb
10412491	2.24	2.48	-1.18	0.029376	0.449512
10358577	4.77	5.01	-1.18	0.028386	0.449512
10579023	2.79	3.03	-1.18	0.018703	0.449512	Slc18a1
10501456	3.52	3.75	-1.18	0.027483	0.449512	Fam102b
10500376	8.77	9.01	-1.18	0.005376	0.449512	Rpl21
10548180	4.66	4.9	-1.18	0.04596	0.449512	Itfg2
10505931	2.24	2.47	-1.18	0.01105	0.449512	Ift74
10449914	7.07	7.31	-1.18	0.040735	0.449512	Zfp871
10440158	1.62	1.86	-1.18	0.016505	0.449512	Olfr191
10495989	8.1	8.34	-1.18	0.02543	0.449512	Rpl7a
10406499	9.18	9.41	-1.18	0.01552	0.449512	Rpl21
10551173	4.52	4.76	-1.18	0.028894	0.449512	Exosc5
10471108	5.18	5.42	-1.18	0.015097	0.449512	Gpr107
10358664	4.28	4.52	-1.18	0.040886	0.449512
10592471	3.81	4.05	-1.18	0.027315	0.449512	Gramd1b
10463670	5.83	6.07	-1.18	0.015839	0.449512	Sfxn2
10405916	6.84	7.09	-1.18	0.005658	0.449512	Zfp87; A530054K11Rik; Zfp58
10364164	4.03	4.27	-1.18	0.045549	0.449512	Mcm3ap
10483806	10.83	11.07	-1.18	0.036661	0.449512	Rps6
10518031	5.17	5.41	-1.18	0.049058	0.449512	Dnajc16
10470665	5.19	5.44	-1.19	0.023669	0.449512	Setx
10561138	8.22	8.47	-1.19	0.048124	0.449512	Rpl37a
10584122	9.49	9.74	-1.19	0.000257	0.449512
10506500	5.95	6.21	-1.19	0.037893	0.449512	Usp24
10394733	6.99	7.24	-1.19	0.041941	0.449512	Rps23; Gm5148
10476314	4.62	4.87	-1.19	0.017529	0.449512	Prnp
10561345	2.49	2.74	-1.19	0.047392	0.449512	Zfp780b
10538684	4.3	4.55	-1.19	0.016986	0.449512	Tigd2
10418171	6.75	7.01	-1.19	0.01922	0.449512	Zcchc24
10515051	7.54	7.79	-1.19	0.016681	0.449512	Osbpl9
10352457	8.9	9.15	-1.19	0.011622	0.449512	Rpl21
10428579	5.52	5.77	-1.19	0.040012	0.449512	Ext1
10500345	5.34	5.6	-1.19	0.015312	0.449512	Terc
10407833	4.4	4.65	-1.19	0.005848	0.449512	Ggps1
10421571	10.7	10.96	-1.19	0.009575	0.449512	Rps6
[truncated: 1,202 more rows]
