# Supplementary material for: Kcne2 deletion causes early-onset nonalcoholic fatty liver disease via iron deficiency anemia
Source: Sci Rep. 2016 Mar 17;6:23118. doi: 10.1038/srep23118 (PMC4794722; doi:10.1038/srep23118)
Supplement: Supplementary Spreadsheet 3 [file srep23118-s3.xls]

## Sheet: Sheet1
Transcript Cluster ID	KO Bi-weight Avg Signal (log2)	WT Bi-weight Avg Signal (log2)	Fold Change (linear) (KO vs. WT)	ANOVA p-value (KO vs. WT)	FDR p-value (KO vs. WT)	Gene Symbol
10398011	10.29	7.36	7.63	0.006531	0.624099
10587082	8.5	6.47	4.07	0.024703	0.624099	Onecut1
10458046	8.35	7.07	2.42	0.037506	0.624099	D0H4S114
10449452	7.75	6.52	2.34	0.043909	0.624099	Fkbp5
10583312	7.3	6.1	2.31	0.039963	0.624099	Taf1d
10399457	7.72	6.51	2.3	0.000273	0.624099	Gm6644; Akr1b3
10354768	7.86	6.68	2.27	0.000221	0.624099	Gm6644; Akr1b3
10385236	7.91	6.73	2.27	0.000387	0.624099	Gm6644; Akr1b3
10480035	7.65	6.48	2.26	0.018327	0.624099	Pfkfb3
10543859	7.83	6.7	2.19	0.000256	0.624099	Akr1b3; Gm6644
10362420	6.94	5.85	2.13	0.012368	0.624099	Trdn
10494428	9.37	8.33	2.06	0.032857	0.624099	Txnip
10508800	10.38	9.34	2.04	0.038234	0.624099	Gm3579
10573865	10.38	9.34	2.04	0.038234	0.624099	Gm3579
10451943	7.01	5.99	2.03	0.018035	0.624099	Plin5
10500683	6.99	6.04	1.93	0.039922	0.624099	Rangrf; Slc25a35
10553859	5.58	4.66	1.89	0.025865	0.624099
10379987	5.58	4.66	1.89	0.025865	0.624099
10558910	6.94	6.03	1.88	0.048766	0.624099	Rangrf
10399823	5.01	4.13	1.84	0.004949	0.624099
10510221	8.5	7.62	1.83	0.023956	0.624099
10381681	5.41	4.57	1.78	0.041263	0.624099
10480273	5.41	4.57	1.78	0.041263	0.624099
10378781	5.41	4.57	1.78	0.041263	0.624099
10496917	5.41	4.57	1.78	0.041263	0.624099
10396110	5.41	4.57	1.78	0.041263	0.624099
10521600	5.41	4.57	1.78	0.041263	0.624099
10362111	5.41	4.57	1.78	0.041263	0.624099
10417068	5.71	4.91	1.75	0.017583	0.624099
10435787	5.57	4.82	1.69	0.042407	0.624099
10522409	5.68	4.93	1.68	0.015628	0.624099
10508723	6.87	6.16	1.64	0.023761	0.624099
10507870	10.82	10.11	1.63	0.04783	0.624099
10479172	5.78	5.09	1.61	0.003407	0.624099
10381387	11.19	10.5	1.61	0.00913	0.624099	G6pc
10351533	9.58	8.9	1.6	0.039653	0.624099	Nr1i3
10443087	6.47	5.82	1.57	0.006036	0.624099	Syngap1
10435501	4.15	3.51	1.56	0.022626	0.624099
10539080	8.73	8.1	1.55	0.041619	0.624099	St3gal5
10446425	5.4	4.76	1.55	0.042486	0.624099
10584252	5.78	5.17	1.53	0.001708	0.624099	Gm9513
10443120	7.32	6.71	1.53	0.029917	0.624099	Ggnbp1
10371796	5.84	5.24	1.52	0.029917	0.624099	Slc17a8
10450197	5.65	5.05	1.51	0.03128	0.624099	Btnl5
10564480	4.69	4.1	1.5	0.03658	0.624099
10430596	7.11	6.53	1.5	0.043273	0.624099	Sun2
10427468	4.68	4.11	1.49	0.020544	0.624099
10394776	6.69	6.11	1.49	0.018824	0.624099
10446592	6.18	5.61	1.48	0.027225	0.624099	Dlgap1
10503192	5.53	4.96	1.48	0.029474	0.624099	Chd7
10431894	10.09	9.54	1.47	0.034605	0.624099	Slc38a2
10577217	4.16	3.6	1.47	0.032512	0.624099
10599648	4.15	3.6	1.46	0.007726	0.624099
10596545	7.41	6.86	1.46	0.044081	0.624099	Rad54l2
10567589	5.65	5.11	1.46	0.003391	0.624099	Usp31
10532164	6.78	6.25	1.44	0.038744	0.624099	Atp5k
10518132	7.13	6.6	1.44	0.032123	0.624099	Prdm2
10459770	6.86	6.33	1.44	0.005121	0.624099
10450038	8.18	7.66	1.43	0.017726	0.624099	Angptl4
10359859	6.23	5.72	1.42	0.018714	0.624099
10520371	8.29	7.78	1.42	0.007648	0.624099	Rbm33
10344811	6.84	6.35	1.41	0.008965	0.624099	Cspp1
10355246	9.09	8.6	1.41	0.022248	0.624099	Acadl
10513536	5.47	4.98	1.41	0.045949	0.624099
10419160	5.32	4.83	1.41	0.015634	0.624099
10594551	6.69	6.21	1.4	0.023024	0.624099	Zfp609
10429446	4.51	4.03	1.39	0.026721	0.624099	Gm628
10408574	7.7	7.22	1.39	0.044779	0.624099
10489235	5.05	4.57	1.39	0.002684	0.624099
10479740	4.54	4.06	1.39	0.005089	0.624099
10348932	6.65	6.17	1.39	0.001389	0.624099	Gin1
10493307	7.16	6.7	1.38	0.001621	0.624099
10345552	6.85	6.38	1.38	0.025989	0.624099	Vwa3b
10563780	3.81	3.35	1.38	0.006961	0.624099	E2f8
10355668	5.14	4.69	1.37	0.012176	0.624099	Mir375
10503161	7.63	7.17	1.37	0.026991	0.624099	Chd7
10552668	6.01	5.57	1.36	0.015801	0.624099	Lrrc4b
10355532	6.6	6.16	1.36	0.01315	0.624099	Tns1
10459292	4.97	4.53	1.36	0.012951	0.624099	Gm9876
10543785	7.71	7.27	1.36	0.031109	0.624099	AB041803
10400004	6.01	5.57	1.36	0.032272	0.624099	Mir680-3
10582811	6.81	6.37	1.36	0.046384	0.624099	Irf2bp2
10486185	5.55	5.11	1.36	0.000422	0.624099	Dnajc17
10607250	6.02	5.59	1.35	0.049377	0.624099	Apex2
10371134	5.26	4.83	1.35	0.030915	0.624099	Gipc3
10532620	8.25	7.82	1.35	0.047868	0.624099	Myo18b
10503210	7.45	7.02	1.35	0.005103	0.624099	Chd7
10504000	7.97	7.54	1.35	0.015793	0.624099	Mir207; Dnaja1
10551626	6.21	5.79	1.34	0.013462	0.624099	Lgals4
10405483	5.73	5.31	1.34	0.048728	0.624099	Prr7
10370999	5.68	5.26	1.34	0.004791	0.624099	Lingo3
10442300	5.53	5.1	1.34	0.045271	0.624099
10358675	5.62	5.2	1.34	0.021264	0.624099
10409261	4.24	3.82	1.34	0.025988	0.624099	Diras2
10476102	5.1	4.68	1.34	0.007905	0.624099
10347277	10.27	9.85	1.34	0.026086	0.624099	Igfbp2
10360415	5.69	5.28	1.33	0.016604	0.624099	Grem2
10442254	7.16	6.75	1.33	0.001208	0.624099
10545200	4.78	4.37	1.33	0.031187	0.624099
10414154	7.1	6.69	1.33	0.032182	0.624099	Mir346
10420853	4.6	4.19	1.33	0.046085	0.624099	Pnoc
10552240	5.99	5.57	1.33	0.040043	0.624099	E130304I02Rik
10561073	4.87	4.48	1.32	0.032257	0.624099	Tmem91
10385155	4.75	4.35	1.32	0.02462	0.624099	Fbll1
10585697	5.79	5.39	1.32	0.028939	0.624099
10555718	4.14	3.74	1.32	0.024259	0.624099
10355536	8.61	8.21	1.32	0.039362	0.624099	Tns1
10518354	6.1	5.71	1.31	0.043874	0.624099	Gm13149
10568997	8.18	7.79	1.31	0.005773	0.624099	Sirt3
10517328	10.02	9.63	1.31	0.017305	0.624099	Tmem50a
10532624	4.35	3.96	1.31	0.01281	0.624099	Myo18b
10354368	7.04	6.65	1.31	0.039726	0.624099
10537397	8.17	7.79	1.31	0.047892	0.624099	Luc7l2
10497644	4.8	4.41	1.31	0.007787	0.624099	Sec62
10434128	4.45	4.06	1.31	0.004011	0.624099	Vpreb2
10443195	6.24	5.85	1.31	0.024203	0.624099	Hmga1
10469951	4.29	3.91	1.31	0.001586	0.624099	Rnf208
10574226	4.07	3.68	1.31	0.020461	0.624099	Ccl17
10510252	6.1	5.71	1.31	0.043874	0.624099	Gm13149
10528721	5.92	5.53	1.31	0.036167	0.624099
10348144	5.25	4.87	1.31	0.002783	0.624099	Prss56
10505888	5.32	4.95	1.3	0.013074	0.624099	Ifna5
10501084	5.59	5.2	1.3	0.037541	0.624099	Prok1
10478421	4.61	4.24	1.3	0.026582	0.624099	Kcnk15
10414366	5.94	5.56	1.3	0.016861	0.624099	Fbxo34
10370070	7.72	7.35	1.29	0.041703	0.624099
10345882	5.69	5.31	1.29	0.023346	0.624099	Mrps9
10514329	5.42	5.06	1.29	0.035933	0.624099	Gm13288; Gm13290; Gm13272; Gm13275; Gm13283; Gm13279; Gm13278; Gm13277; Gm13289; Gm13286; Gm13287; Gm13285
10560429	4.8	4.43	1.29	0.007892	0.624099	Mypop
10596023	4.48	4.12	1.29	0.02302	0.624099	Sox14
10503204	6.85	6.49	1.29	0.012245	0.624099	Chd7
10504955	4.03	3.67	1.29	0.001784	0.624099
10598493	4.86	4.49	1.29	0.04445	0.624099	Pcsk1n
10514392	5.93	5.56	1.29	0.045073	0.624099	Tusc1
10508996	4.84	4.47	1.29	0.002453	0.624099	2610002D18Rik
10520379	7.44	7.07	1.29	0.018137	0.624099	Rbm33
10345704	4.17	3.82	1.28	0.037096	0.624099
10563728	4.49	4.13	1.28	0.02509	0.624099
10400405	7.68	7.32	1.28	0.035882	0.624099	Nfkbia
10579974	5.73	5.38	1.28	0.01701	0.624099	Tbc1d9
10426150	5.42	5.06	1.28	0.015444	0.624099	Panx2
10421567	3.87	3.51	1.28	0.027989	0.624099	Nudt15
10580854	5.05	4.7	1.28	0.035507	0.624099	Cngb1
10551526	4.38	4.03	1.28	0.046843	0.624099	Il28b
10394831	4.59	4.23	1.28	0.04325	0.624099
10603252	8.22	7.87	1.28	0.031733	0.624099	Larp4
10608687	4.82	4.47	1.27	0.009436	0.624099
10384883	4	3.65	1.27	0.040225	0.624099	4931440F15Rik
10408656	8.7	8.35	1.27	0.028426	0.624099	Eci2
10466270	6.25	5.9	1.27	0.0411	0.624099
10477058	4.88	4.54	1.27	0.005599	0.624099	Scrt2
10385034	7.9	7.56	1.27	0.02691	0.624099	Rpsa
10399677	6.92	6.57	1.27	0.002155	0.624099	Cox7a2l
10371092	4.25	3.9	1.27	0.040145	0.624099	Atcay
10490491	4.44	4.1	1.26	0.027118	0.624099	Gata5
10434144	4.19	3.86	1.26	0.03158	0.624099	Rtn4r
10513957	10.03	9.7	1.26	0.039816	0.624099	Ptprd
10545065	6.91	6.58	1.26	0.002255	0.624099	Gprin3
10449148	4.67	4.34	1.26	0.043932	0.624099	Wfikkn1
10589955	5.91	5.58	1.26	0.020431	0.624099
10546723	4.38	4.05	1.26	0.026162	0.624099
10483646	4.79	4.45	1.26	0.000482	0.624099	Sp3
10503168	7.41	7.08	1.26	0.033456	0.624099	Chd7
10438256	4.65	4.32	1.26	0.033573	0.624099	Gsc2
10401416	4.33	4	1.26	0.007666	0.624099	2410016O06Rik
10532652	5.04	4.72	1.25	0.026185	0.624099	Crybb2
10530731	5.46	5.13	1.25	0.014721	0.624099	Srd5a3
10404731	8.72	8.4	1.25	0.020391	0.624099	Tmem14c
10352150	4.65	4.33	1.25	0.019032	0.624099
10352971	4.86	4.54	1.25	0.037591	0.624099
10600741	3.66	3.33	1.25	0.030171	0.624099	Gm5941
10369479	3.85	3.53	1.25	0.025177	0.624099
10415873	5.88	5.56	1.25	0.031417	0.624099	Mir598
10464775	4.65	4.33	1.25	0.042452	0.624099	Lrfn4
10482968	4.97	4.65	1.25	0.002326	0.624099	Pla2r1
10499703	5.52	5.2	1.25	0.033611	0.624099
10505118	5.62	5.3	1.25	0.029197	0.624099
10604834	3.52	3.2	1.25	0.011615	0.624099
10494039	5.47	5.14	1.25	0.026511	0.624099	Lingo4
10595911	4.76	4.43	1.25	0.01386	0.624099	Foxl2os
10583343	5.64	5.32	1.25	0.024212	0.624099
10525833	6.64	6.33	1.24	0.00516	0.624099	Atp6v0a2
10526880	5.23	4.92	1.24	0.001681	0.624099
10412760	5.32	5	1.24	0.04251	0.624099	Il3ra
10407262	4.24	3.93	1.24	0.030798	0.624099	Cdc20b
10542662	3.61	3.3	1.24	0.016083	0.624099	5330439B14Rik
10462918	7.8	7.49	1.24	0.029616	0.624099	Tmem20
10452648	4.38	4.07	1.24	0.015089	0.624099	Emilin2
10399584	3.78	3.46	1.24	0.014979	0.624099	G730007D18Rik
10520942	5.82	5.51	1.24	0.008456	0.624099	Plb1
10369825	4.57	4.26	1.24	0.000281	0.624099
10517081	6.03	5.72	1.24	0.015815	0.624099
10400054	4.71	4.39	1.24	0.016972	0.624099
10345101	4.73	4.41	1.24	0.016972	0.624099	Col9a1
10575029	4.43	4.12	1.24	0.007864	0.624099
10397476	7.35	7.04	1.24	0.042196	0.624099	2310044G17Rik
10408529	5.52	5.22	1.24	0.042441	0.624099
10406005	5.09	4.79	1.24	0.030391	0.624099	Irx2
10419674	5.9	5.58	1.24	0.023421	0.624099	Snord8
10550967	5.98	5.68	1.24	0.009446	0.624099	Phldb3
10383953	4.36	4.06	1.23	0.040397	0.624099	Emid1
10430818	5.47	5.17	1.23	0.039678	0.624099	Tnfrsf13c
10433885	4.14	3.83	1.23	0.037223	0.624099	Cebpd
10463535	6.83	6.53	1.23	0.023091	0.624099	Nolc1
10390961	7.06	6.76	1.23	0.046279	0.624099	Krtap17-1
10604599	6.24	5.93	1.23	0.00861	0.624099
10484482	5.51	5.21	1.23	0.042321	0.624099	Rtn4rl2
10350594	8.91	8.6	1.23	0.006791	0.624099	Ivns1abp
10391075	4.02	3.72	1.23	0.028028	0.624099	Krt42
10401795	5.63	5.34	1.23	0.025164	0.624099
10591129	5.69	5.39	1.23	0.011083	0.624099
10416266	4.65	4.34	1.23	0.019717	0.624099
10487685	4.46	4.15	1.23	0.010293	0.624099	Avp
10459075	4.64	4.34	1.23	0.017402	0.624099	Myoz3
10513266	3.8	3.51	1.23	0.020371	0.624099	Olfr267
10608637	5.4	5.12	1.22	0.038056	0.624099	2010005H15Rik
10574230	4.37	4.08	1.22	0.027156	0.624099
10479811	5.6	5.31	1.22	0.02511	0.624099	Mcm10
10588077	3.49	3.19	1.22	0.047744	0.624099	2410012M07Rik
10427492	4.21	3.92	1.22	0.01558	0.624099	Gm10050
10466302	3.61	3.32	1.22	0.034284	0.624099
10498413	5.23	4.94	1.22	0.046828	0.624099	9330121J05Rik
10530627	3.6	3.31	1.22	0.019525	0.624099	Lrrc66
10596568	4.5	4.21	1.22	0.018261	0.624099	Vprbp
10505623	9	8.7	1.22	0.009882	0.624099	D4Bwg0951e
10551734	4.61	4.33	1.22	0.032191	0.624099
10591616	6.03	5.75	1.22	0.013526	0.624099	Dock6
10491098	4.51	4.22	1.22	0.026241	0.624099	Ghsr
10574330	4.08	3.79	1.22	0.036158	0.624099	Tepp
10375525	4.27	3.98	1.22	0.032687	0.624099	Olfr1395
10500957	5.63	5.35	1.22	0.028454	0.624099	1700095B22Rik
10378445	4.77	4.48	1.22	0.008454	0.624099	E130309D14Rik
10496492	3.98	3.69	1.22	0.047977	0.624099
10446109	6.18	5.9	1.21	0.029933	0.624099	Safb
10559238	5.41	5.14	1.21	0.034305	0.624099	Igf2as
10572368	4.21	3.93	1.21	0.029842	0.624099	Gdf1; Lass1
10466515	4.81	4.53	1.21	0.038646	0.624099	Foxb2
10541799	4.67	4.39	1.21	0.009671	0.624099	Lpar5
10430474	3.88	3.6	1.21	0.006551	0.624099	Baiap2l2
10437775	4.3	4.03	1.21	0.03141	0.624099	2310015D24Rik
10418903	5.21	4.93	1.21	0.045419	0.624099	Gprin2
10588874	4.63	4.36	1.21	0.033819	0.624099	Bsn
10397907	3.91	3.63	1.21	0.021345	0.624099	Cox8c
10602474	5.65	5.37	1.21	0.032824	0.624099	Phf8
10456184	3.96	3.68	1.21	0.0396	0.624099	Apcdd1
10511298	5.33	5.06	1.21	0.029029	0.624099	9430015G10Rik
10577602	5.84	5.57	1.21	0.002469	0.624099	Mir486; Mir3107
10408243	8.84	8.56	1.21	0.048752	0.624099	Hist1h4a; Hist1h4b; Hist1h4c
10546884	5.08	4.81	1.21	0.018028	0.624099	Lhfpl4
10467425	6.84	6.56	1.21	0.017573	0.624099	Sorbs1
10351788	6.22	5.94	1.21	0.031373	0.624099	Pigm
10474041	5.05	4.78	1.21	0.04104	0.624099	1700029I15Rik
10474045	3.93	3.66	1.21	0.021038	0.624099	Chst1
10397882	4.16	3.89	1.21	0.02219	0.624099	Chga
10409786	4.77	4.51	1.2	0.040432	0.624099	Fam75d3
10399722	4.73	4.47	1.2	0.025606	0.624099	Gm9866
10490665	4.45	4.19	1.2	0.012349	0.624099	Stmn3
10408121	4.87	4.6	1.2	0.041499	0.624099
10412376	3.94	3.67	1.2	0.030443	0.624099	Emb
10596185	7.41	7.15	1.2	0.015778	0.624099	Cdv3
10555254	4.63	4.37	1.2	0.017076	0.624099	Mir326
10503220	6.23	5.96	1.2	0.040373	0.624099	Chd7
10414775	4.96	4.69	1.2	0.013531	0.624099
10414882	4.96	4.69	1.2	0.013531	0.624099
10409599	4.24	3.98	1.2	0.033897	0.624099
10507520	7.44	7.17	1.2	0.046957	0.624099	Hyi
10529799	4.85	4.59	1.2	0.043504	0.624099	Gm7854
10517053	4.13	3.86	1.2	0.003498	0.624099	Trnp1
10432695	4.75	4.48	1.2	0.033734	0.624099
10458882	4.78	4.51	1.2	0.029689	0.624099
10481566	4.04	3.77	1.2	0.027975	0.624099	Fibcd1
10442381	4.52	4.26	1.2	0.015461	0.624099	Prss27
10438347	4.13	3.87	1.2	0.032009	0.624099	Tbx1
10453732	3.98	3.71	1.2	0.016414	0.624099
10561664	5.75	5.48	1.2	0.026235	0.624099	Fam98c
10547888	3.87	3.6	1.2	0.03787	0.624099	Gpr162
10415127	3.7	3.44	1.2	0.035079	0.624099	Il25
10370651	4.6	4.33	1.2	0.03229	0.624099	BC005764
10367036	3.77	3.51	1.2	0.02334	0.624099	Rdh1
10363112	4.31	4.05	1.2	0.018414	0.624099	Vgll2
10534501	3.9	3.63	1.2	0.037328	0.624099	Rhbdd2
10456246	5.06	4.79	1.2	0.029599	0.624099
10436206	3.78	3.54	1.19	0.038961	0.624099
10576857	6.31	6.05	1.19	0.008994	0.624099	Timm44
10545252	4.62	4.37	1.19	0.03291	0.624099
10460556	4.91	4.65	1.19	0.038542	0.624099	Gal3st3
10437330	5.35	5.09	1.19	0.027391	0.624099	Crebbp
10518841	4.39	4.14	1.19	0.035774	0.624099	Thap3
10479274	4.55	4.3	1.19	0.020285	0.624099	Cdh4
10552758	4.83	4.58	1.19	0.027054	0.624099	Mir707; Akt1s1
10473606	3.64	3.39	1.19	0.029666	0.624099
10594248	11.2	10.96	1.19	0.040798	0.624099	Rplp1
10479423	5.09	4.84	1.19	0.015284	0.624099	Col9a3
10595628	6.09	5.84	1.19	0.026028	0.624099
10499358	4.13	3.87	1.19	0.036629	0.624099	Bglap2; Bglap; Bglap-rs1
10441660	4.07	3.82	1.19	0.026628	0.624099	T2
10398453	7.79	7.54	1.19	0.011264	0.624099	Ppp2r5c
10596988	4.79	4.54	1.19	0.036347	0.624099
10419390	4.33	4.07	1.19	0.011861	0.624099
10428338	8.9	8.65	1.19	0.049342	0.624099	Dpys
10542093	3.98	3.73	1.19	0.040947	0.624099	Nrip2
10503145	4.71	4.46	1.19	0.045452	0.624099
10427898	4.84	4.59	1.19	0.038994	0.624099	Fbxl7
10535410	4.28	4.03	1.19	0.030352	0.624099
10563344	3.86	3.61	1.19	0.019681	0.624099	Fgf21
10437384	4.66	4.41	1.19	0.018343	0.624099	Tfap4
10425223	4.56	4.31	1.19	0.044572	0.624099	Galr3; Gcat
10430280	4.22	3.97	1.19	0.016372	0.624099	Cacng2
10453764	4.09	3.84	1.19	0.005205	0.624099
10546098	4.03	3.78	1.19	0.022155	0.624099	Dnajb8; 1700031F10Rik
10593035	3.95	3.7	1.19	0.031547	0.624099	Tmprss4
10410774	3.84	3.59	1.19	0.041907	0.624099
10490119	4.36	4.11	1.19	0.024118	0.624099	Gcnt7
10516079	4.94	4.69	1.19	0.025309	0.624099
10381361	4.6	4.35	1.19	0.003819	0.624099	Aoc2
10529154	4.33	4.07	1.19	0.016394	0.624099
10587686	6.09	5.84	1.19	0.026028	0.624099
10508707	4	3.74	1.19	0.0189	0.624099	Tmem200b
10559568	3.87	3.62	1.19	0.044441	0.624099	6030429G01Rik
10587552	5.81	5.56	1.19	0.03038	0.624099
10562117	4.02	3.77	1.19	0.045899	0.624099	Ffar2
10574147	5.86	5.61	1.19	0.046265	0.624099
10589192	4.04	3.8	1.18	0.015536	0.624099	Tmem89
10551803	5.56	5.32	1.18	0.038695	0.624099	Zfp568
10436232	7.55	7.31	1.18	0.029508	0.624099	Rpl24; Zbtb11
10593646	3.98	3.75	1.18	0.041117	0.624099	Tnfaip8l3
10429402	4.19	3.95	1.18	0.014719	0.624099	Gpr20
10555720	3.75	3.5	1.18	0.031632	0.624099	Olfr549
10598093	4.81	4.57	1.18	0.038359	0.624099	Tarm1
10492957	4.01	3.78	1.18	0.005874	0.624099	Cd1d2
10459153	5.82	5.58	1.18	0.031634	0.624099	Cdx1
10587653	5.72	5.47	1.18	0.035373	0.624099	Snx14; 4932427H20Rik
10511062	5.25	5.02	1.18	0.044427	0.624099	Tmem52
10371006	6.41	6.17	1.18	0.005895	0.624099	Timm13
10423379	3.9	3.65	1.18	0.023466	0.624099	Tiaf2
10431147	3.88	3.64	1.18	0.039568	0.624099	Ldoc1l
10345200	3.71	3.47	1.18	0.035761	0.624099	Gm6489
10578322	4.81	4.57	1.18	0.047819	0.624099	Pdgfrl
10389127	4.78	4.54	1.18	0.043323	0.624099	Gm12575
10376021	4.57	4.32	1.18	0.045855	0.624099	2015-09-08
10387655	3.73	3.5	1.18	0.043735	0.624099	Spem1
10601178	4.23	3.99	1.18	0.027471	0.624099	Itgb1bp2
10390336	4.94	4.7	1.18	0.018168	0.624099	Tbkbp1
10381311	4.52	4.28	1.18	0.044715	0.624099	Wnk4
10537406	3.97	3.72	1.18	0.022543	0.624099	Clec2l
10508879	5.56	5.32	1.18	0.042129	0.624099	Fam46b
10430533	3.54	3.3	1.18	0.025663	0.624099	Kcnj4
10571342	8.63	8.39	1.18	0.01239	0.624099	Rps12
10486320	4.55	4.32	1.18	0.048356	0.624099	6330405D24Rik
10428374	4	3.76	1.18	0.044335	0.624099
10371012	5.32	5.09	1.18	0.049743	0.624099	Lmnb2
10425611	9.89	9.64	1.18	0.01005	0.624099	Aco2
10387768	8.72	8.48	1.18	0.043162	0.624099	Acadvl
10517058	3.97	3.73	1.18	0.018328	0.624099	1810019J16Rik
10499493	4.56	4.32	1.18	0.039552	0.624099	Hcn3
10540622	6.81	6.58	1.18	0.034874	0.624099	Brpf1
10439237	5.08	4.84	1.18	0.046038	0.624099
10416494	5.36	5.12	1.18	0.040864	0.624099
10539244	3.94	3.7	1.18	0.017422	0.624099	Tacr1
10499363	4.41	4.18	1.18	0.0498	0.624099	Bglap
10534420	5.4	5.16	1.18	0.009174	0.624099	Vps37d
10580077	4.31	4.07	1.18	0.002601	0.624099	Rln3
10481380	4.09	3.85	1.18	0.042012	0.624099
10552874	4.46	4.22	1.18	0.007618	0.624099	Tead2
10417836	7.05	6.82	1.17	0.048827	0.624099	Mrps16
10444218	3.32	3.1	1.17	0.041292	0.624099
10561956	7.93	7.71	1.17	0.013953	0.624099	Rps12
10546962	4.7	4.48	1.17	0.006026	0.624099	Ghrl
10357292	6.38	6.15	1.17	0.029801	0.624099	Ddx18
10385365	4.3	4.07	1.17	0.041483	0.624099	Lsm11
10576101	6.83	6.61	1.17	0.042786	0.624099	Zc3h18
10485645	5.46	5.24	1.17	0.009698	0.624099	Rcn1
10391914	4.41	4.17	1.17	0.014545	0.624099	Arhgap27
10384766	5.03	4.8	1.17	0.013214	0.624099
10429534	3.86	3.63	1.17	0.04571	0.624099	Gml
10597619	4.43	4.21	1.17	0.042408	0.624099	Slc22a13b
10386020	3.7	3.47	1.17	0.020894	0.624099	Slc36a2
10598562	4.42	4.19	1.17	0.035116	0.624099	B630019K06Rik
10446149	6.33	6.11	1.17	0.04517	0.624099	Ranbp3
10375019	3.77	3.55	1.17	0.049553	0.624099	Nsg2
10437134	6.02	5.79	1.17	0.046473	0.624099	Dyrk1a
10542066	4.56	4.34	1.17	0.005856	0.624099	Tspan11
10363868	3.84	3.61	1.17	0.018697	0.624099	Fam13c
10526514	4	3.77	1.17	0.028785	0.624099	Cldn15
10529385	4.06	3.83	1.17	0.018101	0.624099	Zfyve28
10534575	4.89	4.66	1.17	0.017884	0.624099	Prkrip1
10438730	4.49	4.26	1.17	0.030757	0.624099	Sst
10345393	3.73	3.51	1.17	0.041612	0.624099	Cfc1
10588075	4.18	3.96	1.17	0.019728	0.624099	Gm6406; Prr23a
10489562	3.79	3.57	1.17	0.004425	0.624099	Spata25
10351588	4.29	4.07	1.17	0.020177	0.624099	Pvrl4
10544763	5.11	4.88	1.17	0.033775	0.624099	Hoxa4
10563421	4	3.78	1.17	0.013925	0.624099	Grin2d
10466120	4.5	4.28	1.17	0.048387	0.624099	Ms4a15
10531790	4.19	3.96	1.17	0.04914	0.624099	Nkx6-1
10471563	4.07	3.84	1.17	0.036378	0.624099	C130021I20Rik
10506652	5.2	4.98	1.17	0.037121	0.624099	Ldlrad1
10348664	4.35	4.12	1.17	0.010266	0.624099	Mir149
10399591	4.05	3.83	1.17	0.02416	0.624099
10478544	4.14	3.93	1.16	0.01701	0.624099	Wfdc13
10499958	4.29	4.07	1.16	0.03095	0.624099
10555818	4.53	4.32	1.16	0.038576	0.624099
10464388	8.1	7.89	1.16	0.022958	0.624099	Rps12
10398635	4.21	4	1.16	0.03296	0.624099	Amn
10411223	3.26	3.05	1.16	0.043841	0.624099	S100z
10496519	3.64	3.43	1.16	0.035809	0.624099	Unc5c
10537051	3.88	3.66	1.16	0.040439	0.624099	Cpa1
10412562	7.56	7.35	1.16	0.021745	0.624099	Flnb
10422844	4.61	4.4	1.16	0.041044	0.624099	Gdnf
10562736	4.52	4.31	1.16	0.037479	0.624099	1700028J19Rik
10399032	3.11	2.9	1.16	0.005625	0.624099	Gm19331
10425651	3.72	3.51	1.16	0.005857	0.624099	4930407I10Rik
10401511	4.19	3.98	1.16	0.003689	0.624099	Tmem90a
10437684	4.45	4.23	1.16	0.044598	0.624099	Prm1
10596428	4.09	3.88	1.16	0.049642	0.624099	Col6a4
10412555	4.07	3.85	1.16	0.009069	0.624099
10492195	7.51	7.3	1.16	0.034835	0.624099	Tsc22d2
10467989	4.63	4.42	1.16	0.04553	0.624099	Sec31b
10586079	3.96	3.75	1.16	0.035274	0.624099	Itga11
10523111	10.01	9.79	1.16	0.04203	0.624099	5830473C10Rik
10348166	3.82	3.62	1.16	0.041072	0.624099	Chrng
10443383	3.8	3.59	1.16	0.027525	0.624099	Lhfpl5
10371502	4.37	4.16	1.16	0.018071	0.624099	Fabp3
10569456	6.49	6.27	1.16	0.036524	0.624099
10538106	4.81	4.6	1.16	0.041452	0.624099	Zfp775
10409065	3.89	3.67	1.16	0.016062	0.624099	Ptpdc1
10416929	4.52	4.31	1.16	0.041355	0.624099	Gm6280; Gm6232; Gm4666; Gm6219; Gm4664; Gm4663; Gm9328; Gm9327; Gm9326; Gm9325; Gm9324; Gm6234
10410501	4.17	3.95	1.16	0.040515	0.624099	Irx1
10512279	5.37	5.16	1.16	0.032437	0.624099	Cntfr
10570008	4.63	4.42	1.16	0.006815	0.624099	B930078G14Rik
10451303	4.28	4.07	1.16	0.047196	0.624099	Ttbk1
10354955	3.93	3.71	1.16	0.048275	0.624099	Mpp4
10494069	4.08	3.86	1.16	0.039324	0.624099	Celf3
10506269	7.4	7.19	1.16	0.037225	0.624099	Ak4
10410741	5.27	5.05	1.16	0.047253	0.624099	Mctp1
10485342	5.77	5.56	1.16	0.042572	0.624099	Ttc17; 2810002D19Rik
10507817	4.29	4.08	1.16	0.04734	0.624099	Bmp8b
10551696	4.24	4.03	1.16	0.000845	0.624099	Rasgrp4
10533991	5.35	5.14	1.16	0.030435	0.624099
10420316	6.28	6.08	1.16	0.042807	0.624099
10552871	4.56	4.35	1.16	0.035206	0.624099	Pth2
10424543	4.07	3.86	1.16	0.006726	0.624099	Wisp1
10551401	4.51	4.3	1.16	0.022563	0.624099	Ttc9b
10380501	4.19	3.98	1.16	0.044407	0.624099	Dlx3
10350848	5.25	5.04	1.16	0.038494	0.624099	2810025M15Rik
10439411	8.52	8.32	1.16	0.007886	0.624099	Nr1i2
10348489	4.52	4.31	1.16	0.040159	0.624099	Prlh
10421737	5.49	5.28	1.16	0.046044	0.624099	Tnfsf11
10563891	5.1	4.9	1.15	0.036141	0.624099
10447589	6.86	6.66	1.15	0.010422	0.624099	Fbl; Tulp4
10489237	6.51	6.31	1.15	0.045746	0.624099	9430008C03Rik
10424674	5.06	4.87	1.15	0.019763	0.624099
10502146	5.4	5.21	1.15	0.049877	0.624099	Gar1
10583195	3.41	3.2	1.15	0.040661	0.624099
10588696	7.55	7.36	1.15	0.04611	0.624099	Nat6; Hyal1
10586074	4.03	3.83	1.15	0.035551	0.624099
10517924	3.8	3.6	1.15	0.016174	0.624099	Clcnkb
10459452	4.14	3.94	1.15	0.031046	0.624099	A330084C13Rik
10572779	6.93	6.74	1.15	0.016067	0.624099	Fam32a
10505374	5.54	5.34	1.15	0.026858	0.624099	Col27a1
10555725	3.33	3.13	1.15	0.015966	0.624099	Olfr552
10475435	8.66	8.46	1.15	0.044828	0.624099	Rps12
10475229	3.67	3.47	1.15	0.039259	0.624099	Stard9
10398824	4.08	3.88	1.15	0.037903	0.624099	A530016L24Rik
10548905	4.95	4.75	1.15	0.039145	0.624099	Eps8
10374560	5.18	4.99	1.15	0.048357	0.624099	Zrsr1
10376412	4.57	4.36	1.15	0.035927	0.624099	Olfr314
10604234	4.98	4.78	1.15	0.018673	0.624099
10532588	7.45	7.25	1.15	0.014494	0.624099	Myo18b
10421029	3.46	3.25	1.15	0.015358	0.624099	Cdca2
10383429	3.83	3.63	1.15	0.02765	0.624099	Npb
10495891	3.45	3.25	1.15	0.026642	0.624099	Arsj
10547575	3.86	3.66	1.15	0.007835	0.624099	Iqsec3
10526956	4.16	3.96	1.15	0.042759	0.624099	Uncx
10589610	3.66	3.46	1.15	0.025817	0.624099	Prss42
10525916	4.7	4.5	1.15	0.001376	0.624099	Tmem132b
10549976	4.83	4.63	1.15	0.049026	0.624099
10406859	4.54	4.34	1.15	0.049597	0.624099	Zfp366
10422232	4.77	4.57	1.15	0.034244	0.624099	Gm4666; Gm6219; Gm4664; Gm4663; Gm9328; Gm9327; Gm9326; Gm9325; Gm9324; Gm6234; Gm6232; Gm6280
10438103	3.68	3.48	1.15	0.006474	0.624099	Ccdc116
10509526	4	3.81	1.15	0.025482	0.624099	Kif17
10603180	5.09	4.88	1.15	0.031203	0.624099
10538275	4.14	3.94	1.15	0.041557	0.624099	Nfe2l3
10563253	4.44	4.24	1.15	0.046278	0.624099	Lin7b
10484710	3.31	3.11	1.15	0.034782	0.624099	Olfr73
10567211	6.35	6.15	1.15	0.047351	0.624099
10449807	3.22	3.01	1.15	0.01929	0.624099	Ephx3
10450237	5.1	4.9	1.15	0.019253	0.624099
10421774	4.38	4.18	1.15	0.033374	0.624099	Dgkh
10576246	8.06	7.86	1.15	0.038071	0.624099	Rps12
10376490	4.7	4.5	1.15	0.015786	0.624099	Wnt9a
10353258	3.78	3.58	1.15	0.015886	0.624099	4930444P10Rik
10578952	3.22	3.01	1.15	0.041818	0.624099	BC030870
10558580	3.7	3.5	1.15	0.02551	0.624099	Utf1
10516789	4.1	3.9	1.15	0.048837	0.624099	Ptpru
10457836	4.85	4.65	1.15	0.036056	0.624099	Nol4
10382973	3.94	3.74	1.15	0.019754	0.624099	6030468B19Rik
10414697	3.71	3.5	1.15	0.02621	0.624099
10397230	3.55	3.36	1.15	0.048061	0.624099	2900006K08Rik
10447647	4.51	4.31	1.15	0.017776	0.624099	Gpr31b
10372583	6.83	6.63	1.15	0.030604	0.624099	Rab3ip
10583316	7.13	6.93	1.15	0.038247	0.624099	Taf1d
10608709	3.95	3.76	1.14	0.023718	0.624099	Nkain1
10529457	4.37	4.17	1.14	0.035955	0.624099	Cpz
10538965	11.77	11.59	1.14	0.042703	0.624099	Fabp1
10470101	4.32	4.13	1.14	0.025497	0.624099	Clic3
10567987	4.76	4.57	1.14	0.04225	0.624099	Il27
10345445	4.83	4.64	1.14	0.030981	0.624099	Arid5a
10592731	4.82	4.63	1.14	0.043345	0.624099	Gm10687
10390705	4.96	4.77	1.14	0.041611	0.624099	Gjd3
10559547	4.3	4.11	1.14	0.034911	0.624099	Tnnt1
10553835	4.12	3.93	1.14	0.027589	0.624099	Magel2
10390907	4.54	4.35	1.14	0.031243	0.624099	Krtap1-3
10608533	4.14	3.95	1.14	0.037725	0.624099
10591706	4.64	4.46	1.14	0.006444	0.624099	Elavl3
10531627	4.76	4.57	1.14	0.004505	0.624099	A930011G23Rik
10600781	3.61	3.42	1.14	0.044756	0.624099
10378065	3.87	3.68	1.14	0.030289	0.624099	4930563E22Rik
10387138	4.06	3.87	1.14	0.048417	0.624099	Usp43
10445117	3.99	3.8	1.14	0.026033	0.624099	Olfr96
10484650	3.27	3.07	1.14	0.034833	0.624099	Olfr1105
10434117	3.74	3.55	1.14	0.031502	0.624099	B830017H08Rik
10527562	4.33	4.14	1.14	0.048873	0.624099	Gsx1
10562761	4.35	4.15	1.14	0.031984	0.624099	Clec11a
10564417	4.06	3.87	1.14	0.004106	0.624099	Aldh1a3
10398483	8.06	7.87	1.14	0.026287	0.624099	Dync1h1
10522208	3.7	3.51	1.14	0.044397	0.624099	Uchl1
10416919	4.86	4.67	1.14	0.035122	0.624099	Gm9328; Gm4666; Gm4664; Gm4663; Gm9327; Gm9326; Gm9325; Gm9324; Gm6234; Gm6232
10608311	4.14	3.95	1.14	0.037725	0.624099
10548598	4.18	4	1.14	0.036927	0.624099
10557359	6.09	5.89	1.14	0.037594	0.624099	D430042O09Rik
10488771	4.16	3.97	1.14	0.020024	0.624099	Necab3
10387855	4.01	3.82	1.14	0.032728	0.624099	Alox15
10391025	4	3.81	1.14	0.012047	0.624099	Krt15
10403988	3.68	3.49	1.14	0.047693	0.624099	Vmn1r196; Vmn1r189; Vmn1r214; Vmn1r221; Vmn1r203; Vmn1r219
10517731	3.85	3.66	1.14	0.029807	0.624099	Igsf21
10532580	5.67	5.48	1.14	0.016739	0.624099	Myo18b
10574866	4.1	3.91	1.14	0.02014	0.624099	Pard6a
10588203	3.72	3.53	1.14	0.024204	0.624099	Ky
10505980	5.81	5.61	1.14	0.023634	0.624099	Fggy
10548684	4.92	4.73	1.14	0.044279	0.624099
10595202	3.58	3.39	1.14	0.00915	0.624099
10427063	4.16	3.97	1.14	0.049806	0.624099	1700011A15Rik
10603125	3.49	3.3	1.14	0.011473	0.624099	Asb9
10549282	7.39	7.2	1.14	0.035888	0.624099	Itpr2
10518909	4.39	4.21	1.14	0.00913	0.624099	Rnf207
10419089	3.73	3.54	1.14	0.021319	0.624099	Dydc2
10378401	3.43	3.24	1.14	0.007449	0.624099
10381753	4.16	3.97	1.14	0.00397	0.624099	Crhr1
10441751	4.97	4.78	1.14	0.035456	0.624099
10347362	4.21	4.03	1.14	0.046383	0.624099	Mir26b
10355639	4.1	3.91	1.14	0.049529	0.624099	Prkag3
10467006	3.91	3.71	1.14	0.04925	0.624099	Dkk1
10416242	3.33	3.14	1.14	0.034013	0.624099	Pebp4
10348570	4.57	4.38	1.14	0.006596	0.624099	Espnl
10608298	4.14	3.95	1.14	0.037725	0.624099
10469568	5.1	4.91	1.14	0.024972	0.624099	1810010K12Rik
10554351	3.79	3.61	1.13	0.012387	0.624099	Wdr93
10437205	4.4	4.22	1.13	0.019525	0.624099	Pcp4
10480633	4.06	3.89	1.13	0.036552	0.624099	Slc34a3
10507726	4.58	4.4	1.13	0.041006	0.624099	Cited4
10553842	3.66	3.48	1.13	0.047885	0.624099	Otud7a
10596521	3.73	3.56	1.13	0.014659	0.624099	Grm2
10382830	4.05	3.87	1.13	0.038573	0.624099	Gm11744
10385384	3.78	3.6	1.13	0.041931	0.624099	Nipal4
10557342	3.82	3.65	1.13	0.017982	0.624099	Il21r
10586454	3.6	3.43	1.13	0.021985	0.624099	D030028M11Rik
10515848	4.4	4.22	1.13	0.022356	0.624099	Ermap
10438060	4.08	3.91	1.13	0.02464	0.624099	Igll1
10547906	3.63	3.44	1.13	0.036367	0.624099	Lag3
10500345	7.61	7.43	1.13	0.022638	0.624099	Terc
10395770	5.54	5.37	1.13	0.036002	0.624099	Fam177a; 1700047I17Rik2
10527538	3.53	3.36	1.13	0.022346	0.624099	Rasl11a
10467001	4.6	4.42	1.13	0.037569	0.624099
10503118	3.99	3.82	1.13	0.019123	0.624099	Fam110b
10483559	3.8	3.63	1.13	0.002469	0.624099
10392739	4.08	3.91	1.13	0.04518	0.624099	Sdk2
10403973	3.98	3.8	1.13	0.020845	0.624099	Pom121l2
10412655	3.96	3.78	1.13	0.047863	0.624099	2610318M16Rik
10526381	10.07	9.9	1.13	0.012609	0.624099	Mdh2
10567335	8.03	7.86	1.13	0.043033	0.624099	Gde1
10371578	4.25	4.08	1.13	0.047614	0.624099	Ascl1
10579841	3.89	3.71	1.13	0.048562	0.624099
10528615	3.74	3.56	1.13	0.026373	0.624099
10595171	3.22	3.05	1.13	0.04144	0.624099	E330016A19Rik
10588324	4.15	3.97	1.13	0.008418	0.624099
10550406	3.96	3.79	1.13	0.018384	0.624099	Ccdc8
10392410	3.6	3.43	1.13	0.019062	0.624099	Gm10838
10392437	3.68	3.51	1.13	0.033181	0.624099	Gm11696
10386352	4.44	4.26	1.13	0.04425	0.624099	Gjc2
10582501	4.02	3.84	1.13	0.043319	0.624099	Fanca
10468303	3.68	3.51	1.13	0.039398	0.624099
10395780	5.54	5.37	1.13	0.036002	0.624099	Fam177a; 1700047I17Rik2
10414960	3.94	3.76	1.13	0.014778	0.624099
10460498	4.42	4.24	1.13	0.003229	0.624099	Slc29a2
10377763	8.96	8.78	1.13	0.011535	0.624099	Asgr2
10430647	4.5	4.32	1.13	0.035527	0.624099	D730005E14Rik
10429234	4.85	4.68	1.13	0.036962	0.624099	Col22a1
10555722	3.86	3.69	1.13	0.029081	0.624099	Olfr550
10348580	3.6	3.42	1.13	0.002151	0.624099	Klhl30
10390909	5.13	4.95	1.13	0.036049	0.624099	Krtap9-3
10554061	5.71	5.54	1.13	0.048075	0.624099	Adamts17
10360834	5.06	4.88	1.13	0.043066	0.624099	Hlx
10445640	4.69	4.51	1.13	0.032686	0.624099	Trerf1
10352920	3.76	3.59	1.13	0.020081	0.624099	Xkr4
10546370	4.41	4.23	1.13	0.012072	0.624099	Grip2
10529285	4.51	4.33	1.13	0.02827	0.624099	Nkx1-1
10373218	3.7	3.52	1.13	0.037869	0.624099	Nxph4
10521467	3.4	3.22	1.13	0.003994	0.624099	Ccdc96
10445789	4.7	4.52	1.13	0.049597	0.624099	Treml1
10579609	3.57	3.39	1.13	0.042922	0.624099	Fcho1
10452768	3.66	3.48	1.13	0.000307	0.624099
10445718	3.37	3.19	1.13	0.024502	0.624099	Pgc
10350838	4.42	4.24	1.13	0.037179	0.624099	2810417H13Rik
10597656	4.14	3.97	1.13	0.016162	0.624099	Scn5a
10595604	7.38	7.21	1.13	0.022736	0.624099	Syncrip
10398398	6	5.82	1.13	0.032851	0.624099	Mir666
10457884	5.15	4.97	1.13	0.038631	0.624099
10510720	6.63	6.45	1.13	0.017696	0.624099	Rpl22; LOC100504863
10443470	4.18	4.02	1.12	0.032182	0.624099	Rab44
10570599	3.88	3.72	1.12	0.048337	0.624099	Spag11a
10481262	3.82	3.66	1.12	0.003623	0.624099	Fcnb
10550734	4.34	4.17	1.12	0.032774	0.624099	Tomm40
10360741	4.53	4.36	1.12	0.005102	0.624099	Ccdc121
10415019	4.66	4.49	1.12	0.03741	0.624099
10366344	4.41	4.24	1.12	0.044875	0.624099	Gm5176
10395961	3.3	3.14	1.12	0.027334	0.624099	Lrfn5
10542192	3.66	3.5	1.12	0.032056	0.624099	D630042F21Rik
10508797	4.66	4.5	1.12	0.048592	0.624099
10562856	5.18	5.02	1.12	0.046859	0.624099	Myh14
10387257	3.73	3.56	1.12	0.009904	0.624099	Alox8
10387651	3.88	3.72	1.12	0.011244	0.624099	4933402P03Rik
10404982	4.51	4.35	1.12	0.011883	0.624099	Barx1
10448694	4.47	4.3	1.12	0.029528	0.624099	Syngr3
10447902	4.58	4.41	1.12	0.028122	0.624099	Gpr31b
10604612	4.88	4.72	1.12	0.030939	0.624099	Mir503; C430049B03Rik
10552412	3.55	3.39	1.12	0.049541	0.624099	Cldnd2
10390823	3.46	3.3	1.12	0.03316	0.624099	Krt28
10509253	4.54	4.38	1.12	0.04579	0.624099	4930549C01Rik
10476192	5.58	5.41	1.12	0.047868	0.624099	Oxt
10510050	3.79	3.63	1.12	0.047015	0.624099
10533106	3.89	3.73	1.12	0.049103	0.624099	Rnft2
10386758	4.07	3.9	1.12	0.009273	0.624099	Slc5a10
10580903	3.5	3.34	1.12	0.047743	0.624099
10516784	4.28	4.12	1.12	0.047848	0.624099
10402560	3.53	3.37	1.12	0.039352	0.624099	A130014H13Rik
10487886	4.43	4.27	1.12	0.03979	0.624099	Adra1d
10381334	3.33	3.16	1.12	0.027483	0.624099	Cntd1
10463799	3.68	3.52	1.12	0.026465	0.624099
10388047	3.24	3.07	1.12	0.023337	0.624099	Nlrp1a
10439583	3.4	3.24	1.12	0.025676	0.624099	Sidt1
10345190	4.01	3.85	1.12	0.041002	0.624099	Lgsn
10365123	4.97	4.81	1.12	0.018147	0.624099	Dohh; LOC100503793
10396606	7.28	7.12	1.12	0.046971	0.624099	Syne2
10349345	3.78	3.62	1.12	0.026255	0.624099	En1
10555548	6.3	6.14	1.12	0.033815	0.624099	Mir139
10551741	5.2	5.03	1.12	0.021441	0.624099	Dpf1
10394258	4.17	4	1.12	0.01997	0.624099	Adcy3
10513186	4.18	4.02	1.12	0.044864	0.624099	Gm12538
10426905	3.39	3.22	1.12	0.04241	0.624099	Gm5475
10404024	4.03	3.87	1.12	0.034865	0.624099	Hist1h4h
10507976	4.62	4.46	1.12	0.049577	0.624099	Yrdc
10381939	4.46	4.3	1.12	0.023718	0.624099	Tanc2
10549495	7.44	7.27	1.12	0.038903	0.624099	Rps29
10435019	3.86	3.7	1.12	0.003364	0.624099	2310010M20Rik
10444352	4.55	4.38	1.12	0.011546	0.624099	Notch4
10406843	4.32	4.16	1.12	0.033057	0.624099
10467203	5.15	4.98	1.12	0.014569	0.624099
10478892	4.81	4.65	1.12	0.044642	0.624099	A530013C23Rik
10392803	4.25	4.08	1.12	0.028067	0.624099	Cd300c
10518869	3.86	3.7	1.12	0.0317	0.624099	Tas1r1
10568060	5.37	5.21	1.12	0.0478	0.624099	4930451I11Rik
10372407	3.39	3.22	1.12	0.040112	0.624099
10354598	4.98	4.82	1.12	0.039946	0.624099	Hecw2
10567498	3.8	3.63	1.12	0.045336	0.624099
10433340	4.84	4.67	1.12	0.035806	0.624099
10508917	4.13	3.97	1.12	0.040572	0.624099	Aim1l
10546829	3.62	3.45	1.12	0.044297	0.624099	Oxtr
10414202	4.73	4.56	1.12	0.045992	0.624099	Sftpa1
10398111	3.99	3.83	1.12	0.009174	0.624099	Tcl1b4
10548047	4.11	3.94	1.12	0.036014	0.624099	Kcna1
10508614	4.06	3.9	1.12	0.040873	0.624099	Fabp3
10431839	3.88	3.71	1.12	0.035365	0.624099	Dbx2
10555751	3.14	2.97	1.12	0.021675	0.624099	Olfr572
10514335	3.31	3.14	1.12	0.022727	0.624099	Ifne
10348713	4.09	3.94	1.11	0.037228	0.624099	E030010N08Rik
10531120	2.96	2.82	1.11	0.022266	0.624099	Csn2
10350173	4.96	4.81	1.11	0.049803	0.624099	Tnnt2
10432780	4.05	3.9	1.11	0.036312	0.624099	Krt6a
10478364	4.54	4.39	1.11	0.047448	0.624099	Tox2
10595079	3.24	3.09	1.11	0.049626	0.624099
10460541	4.43	4.27	1.11	0.033624	0.624099	Cd248
10350790	4.53	4.38	1.11	0.045701	0.624099	Tor1aip2
10518333	4.41	4.25	1.11	0.028838	0.624099
10457221	4.13	3.98	1.11	0.018272	0.624099
10375307	3.76	3.6	1.11	0.038969	0.624099	C1qtnf2
10550870	4.33	4.18	1.11	0.04861	0.624099	Lypd5
10510836	5.34	5.19	1.11	0.04803	0.624099	Lrrc47
10569341	4.28	4.12	1.11	0.046694	0.624099	H19
10604139	3.8	3.65	1.11	0.012555	0.624099
10489305	4.08	3.93	1.11	0.011058	0.624099	Ptprt
10522925	3.09	2.94	1.11	0.023724	0.624099	Prol1
10526781	4.12	3.97	1.11	0.047488	0.624099	Mblac1
10402752	8.3	8.15	1.11	0.029027	0.624099	2010107E04Rik
10555875	3.32	3.16	1.11	0.048088	0.624099	Olfr653
10537676	3.3	3.15	1.11	0.008306	0.624099	1700034O15Rik
10599279	3.8	3.65	1.11	0.012555	0.624099
10571860	5.13	4.98	1.11	0.024115	0.624099	Hand2
10490016	3.9	3.75	1.11	0.022131	0.624099	Sall4
10451372	4.06	3.91	1.11	0.039444	0.624099	Ptk7
10561958	3.72	3.58	1.11	0.026671	0.624099	Arhgap33
10382523	3.26	3.12	1.11	0.0328	0.624099	4933422H20Rik
10514919	3.61	3.46	1.11	0.047223	0.624099	Dmrtb1
10535225	4.33	4.19	1.11	0.028706	0.624099	Grifin
10520043	3.76	3.6	1.11	0.001564	0.624099	Lhfpl3
10566302	3.93	3.77	1.11	0.028059	0.624099	Olfr645
10428707	3.48	3.32	1.11	0.028447	0.624099	Has2
10351298	3.4	3.26	1.11	0.025769	0.624099	Gpr161
10391066	3.66	3.52	1.11	0.025798	0.624099	Krt17
10426284	3.15	3	1.11	0.024079	0.624099	Acr
10503723	4.86	4.72	1.11	0.020952	0.624099	Mdn1
10443110	4.08	3.93	1.11	0.033443	0.624099	Syngap1
10503216	5	4.86	1.11	0.014234	0.624099	Chd7
10371627	3.32	3.17	1.11	0.04459	0.624099	Mybpc1
10410641	3.99	3.84	1.11	0.044383	0.624099	Lrrc14b
10532330	5.14	5	1.11	0.018582	0.624099
10380665	4.29	4.13	1.11	0.034165	0.624099	Hoxb1
10574410	4.06	3.91	1.11	0.029817	0.624099	4930513N10Rik
10523683	4.18	4.03	1.11	0.025685	0.624099	Dspp
10585834	4.23	4.08	1.11	0.028728	0.624099	6030419C18Rik
10588655	3.76	3.61	1.11	0.044471	0.624099	Zmynd10
10352554	4.36	4.2	1.11	0.02898	0.624099
10486935	3.31	3.16	1.11	0.044033	0.624099	Patl2
10497615	5.07	4.92	1.11	0.046624	0.624099	1600017P15Rik
10542727	2.96	2.81	1.11	0.041524	0.624099	Tuba3b; Tuba3a
10403229	3.72	3.58	1.11	0.031911	0.624099	Itgb8
10409016	6.12	5.97	1.11	0.03064	0.624099	Nhlrc1
10427280	3.36	3.21	1.11	0.023962	0.624099	Hoxc10
10515688	5.14	4.99	1.11	0.03552	0.624099	Szt2
10604141	3.8	3.65	1.11	0.012555	0.624099
10380976	3.55	3.4	1.11	0.019615	0.624099	Gsdma
10568225	5.87	5.72	1.11	0.029696	0.624099	Zfp768
10524955	4.5	4.34	1.11	0.046358	0.624099	Tesc
10369783	4.18	4.03	1.11	0.022251	0.624099	Zfp365
10381096	11.14	10.99	1.11	0.01635	0.624099	Igfbp4
10443122	4.01	3.85	1.11	0.04126	0.624099	Ggnbp1
10518561	4.29	4.14	1.11	0.016196	0.624099	Apitd1
10385036	4.3	4.15	1.11	0.029126	0.624099	Fgf18
10377286	3.64	3.49	1.11	0.047819	0.624099	Pik3r6
10599693	4.04	3.89	1.11	0.045737	0.624099	Ncrna00086
10503876	3.89	3.74	1.11	0.043269	0.624099	Srsf12
10499914	4.11	3.96	1.11	0.038759	0.624099	Lce1b
10408175	3.57	3.42	1.11	0.048042	0.624099
10491704	5.32	5.17	1.11	0.01968	0.624099	Spata5
10521574	4.08	3.93	1.11	0.034869	0.624099	Otop1
10516027	5.93	5.78	1.11	0.038728	0.624099	Rlf
10443946	3.69	3.54	1.11	0.046757	0.624099	Actl9
10522934	3.1	2.95	1.11	0.017499	0.624099	Amtn
10376196	9.66	9.5	1.11	0.01769	0.624099	Hint1
10487441	4.11	3.95	1.11	0.007828	0.624099	Mal
10413212	5.05	4.9	1.11	0.027516	0.624099	Zmiz1
10401149	3.69	3.56	1.1	0.028694	0.624099	Plek2
10373036	9.49	9.35	1.1	0.020126	0.624099	Os9
10431080	3.85	3.71	1.1	0.047465	0.624099	Efcab6
10544114	8.79	8.66	1.1	0.039246	0.624099	Hipk2
10409857	3.42	3.28	1.1	0.046363	0.624099	4930486L24Rik
10557470	3.47	3.33	1.1	0.004045	0.624099	Gdpd3
10529077	4.39	4.25	1.1	0.032888	0.624099	Ucn
10409369	4.5	4.36	1.1	0.022245	0.624099	Sncb
10429524	3.99	3.86	1.1	0.024515	0.624099	D730001G18Rik
10406823	3.15	3.01	1.1	0.026246	0.624099
10345855	3.48	3.35	1.1	0.042825	0.624099	Slc9a2
10566743	3.97	3.83	1.1	0.048643	0.624099	Trim66
10421515	4.31	4.17	1.1	0.029519	0.624099
10560919	4.49	4.35	1.1	0.003024	0.624099	Atp1a3
10536697	3.68	3.54	1.1	0.017804	0.624099	Asb15
10562643	3.58	3.45	1.1	0.049596	0.624099	4933421I07Rik
10557076	3.77	3.63	1.1	0.026792	0.624099	Otoa
10410477	3.78	3.64	1.1	0.04548	0.624099	Adamts16
10478469	3.32	3.19	1.1	0.006965	0.624099	Svs5
10380514	5.67	5.53	1.1	0.043829	0.624099	Fam117a
10447118	3.82	3.68	1.1	0.048063	0.624099	Gm9959
10504755	3.7	3.56	1.1	0.039622	0.624099
10440131	3.29	3.15	1.1	0.044012	0.624099	Gpr15
10430140	3.87	3.73	1.1	0.005319	0.624099	Mb
10413951	3.91	3.77	1.1	0.019442	0.624099	Arhgap22
10515939	3.66	3.52	1.1	0.024444	0.624099	Foxo6
10598505	3.49	3.35	1.1	0.035855	0.624099	2900002K06Rik
10517614	4.09	3.96	1.1	0.026464	0.624099	Fam43b
10468037	3.81	3.67	1.1	0.004343	0.624099	Pdzd7
10413180	3.56	3.41	1.1	0.041532	0.624099	4931403M11Rik
10550605	4.86	4.72	1.1	0.047818	0.624099	Eml2
10566409	3.23	3.09	1.1	0.04117	0.624099	Olfr670
10421418	4.26	4.12	1.1	0.043935	0.624099	Epb4.9
10415903	3.59	3.45	1.1	0.041746	0.624099	Prss52
10519241	3.98	3.84	1.1	0.035468	0.624099	Ttll10
10567680	3.85	3.71	1.1	0.02064	0.624099	Ern2
10425890	3.67	3.54	1.1	0.018102	0.624099	Arhgap8
10393749	4.59	4.45	1.1	0.013529	0.624099	2810410L24Rik
10378319	4.07	3.94	1.1	0.04646	0.624099	P2rx5
10416273	3.79	3.66	1.1	0.030451	0.624099	Phyhip
10527043	4.93	4.8	1.1	0.015361	0.624099	Amz1
10460704	3.74	3.6	1.1	0.047131	0.624099	Gm10814
10422176	3.27	3.14	1.1	0.024936	0.624099	D130079A08Rik
10509992	3.9	3.76	1.1	0.031375	0.624099	Hspb7
10580484	5.3	5.16	1.1	0.039092	0.624099
10399696	4.78	4.64	1.1	0.049468	0.624099	Rnf144a
10591214	3.14	3	1.1	0.039939	0.624099	Olfr867
10401283	3.63	3.5	1.1	0.028777	0.624099	0610009B14Rik
10524089	4.38	4.25	1.1	0.032862	0.624099	Plcxd1
10396652	4.1	3.97	1.1	0.031866	0.624099	Hspa2
10436781	3.93	3.79	1.1	0.036444	0.624099	Gm10789
10452087	6.18	6.04	1.1	0.022912	0.624099	Safb2
10537657	3.93	3.78	1.1	0.005744	0.624099	Ephb6
10576844	3.85	3.71	1.1	0.049668	0.624099	BC068157
10571907	4.09	3.96	1.1	0.047286	0.624099	Mfap3l
10590267	4.31	4.18	1.1	0.026776	0.624099	Snora62
10396231	4.08	3.95	1.1	0.049928	0.624099	Tomm20l
10364888	4.72	4.58	1.1	0.032287	0.624099	Dot1l
10481175	5	4.86	1.1	0.041265	0.624099	Tmem8c
10588238	4	3.86	1.1	0.045368	0.624099	Gm5627
10508500	4.52	4.37	1.1	0.019631	0.624099	Bai2
10567903	5.82	5.69	1.1	0.014385	0.624099	Sh2b1
10511692	4.64	4.51	1.1	0.0494	0.624099
10607486	3.84	3.7	1.1	0.042427	0.624099	Ptchd1
10493834	3.49	3.35	1.1	0.033922	0.624099	Pglyrp4
10464370	3.85	3.71	1.1	0.03616	0.624099	Slc18a2
10451679	3.81	3.68	1.1	0.004034	0.624099	Daam2
10350197	4.17	4.03	1.1	0.002738	0.624099
10456891	10.72	10.58	1.1	0.048066	0.624099
10543145	4.17	4.03	1.1	0.024492	0.624099	Thsd7a
10535378	4.18	4.04	1.1	0.0147	0.624099	D430018E03Rik
10418835	3.62	3.48	1.1	0.030804	0.624099	Slc18a3
10472860	9.75	9.61	1.1	0.013885	0.624099	Rapgef4
10370798	4.55	4.41	1.1	0.038346	0.624099	Adamtsl5
10458415	4.27	4.14	1.1	0.036181	0.624099	Pcdha11
10521461	8.33	8.2	1.09	0.006914	0.624099	Grpel1
10463875	3.51	3.38	1.09	0.041558	0.624099	Sorcs3
10477595	3.85	3.73	1.09	0.011014	0.624099	a
10452571	5.34	5.22	1.09	0.040292	0.624099	Ptprm
10588752	3.47	3.34	1.09	0.046396	0.624099	4921517D21Rik
10371217	4.34	4.21	1.09	0.030502	0.624099	S1pr4
10480421	3.66	3.53	1.09	0.025363	0.624099
10576610	7.51	7.38	1.09	0.020281	0.624099	Pard3
10426603	3.91	3.79	1.09	0.037307	0.624099	9330020H09Rik
10426261	4.67	4.55	1.09	0.014141	0.624099	Shank3
10441330	4.81	4.69	1.09	0.018681	0.624099	Zfp295
10404330	2.95	2.82	1.09	0.011305	0.624099	Prl2c1
10405743	3.4	3.28	1.09	0.042682	0.624099
10532538	3.55	3.43	1.09	0.007958	0.624099	Asphd2
10542780	3.38	3.26	1.09	0.019262	0.624099	1700023A16Rik; LOC100862499
10606252	4.92	4.79	1.09	0.046541	0.624099
10413726	4.83	4.71	1.09	0.005178	0.624099	Tnnc1
10363056	3.5	3.37	1.09	0.006217	0.624099	Sim1
10509000	4.04	3.92	1.09	0.033173	0.624099
10474088	3.28	3.16	1.09	0.044186	0.624099	4921507L20Rik
10377265	4.24	4.12	1.09	0.014862	0.624099	Pik3r5
10560078	3.5	3.38	1.09	0.046028	0.624099	Mzf1
10603256	4.83	4.7	1.09	0.046362	0.624099
10518855	4.55	4.42	1.09	0.032458	0.624099	Klhl21
10437573	4.33	4.21	1.09	0.026572	0.624099
10371188	4.16	4.03	1.09	0.022639	0.624099	Celf5
10386157	3.24	3.12	1.09	0.013562	0.624099
10453426	4.2	4.08	1.09	0.018973	0.624099	Atp6v1e2
10373756	3.74	3.61	1.09	0.009669	0.624099	Pla2g3
10392374	4.24	4.11	1.09	0.023382	0.624099	Cacng5
10489506	4.11	3.99	1.09	0.005895	0.624099	Spinlw1
10416419	3.86	3.74	1.09	0.037129	0.624099	Gm10847
10436416	3.2	3.07	1.09	0.003404	0.624099	Gabrr3
10535184	4.38	4.25	1.09	0.029301	0.624099	Psmg3
10497012	3.97	3.85	1.09	0.049669	0.624099	4922501L14Rik
10435661	3.64	3.53	1.09	0.040396	0.624099	Gpr156
10344990	3.55	3.41	1.09	0.01647	0.624099	Crispld1
10544383	3.27	3.14	1.09	0.04396	0.624099	Kel
10562172	7.43	7.3	1.09	0.045549	0.624099	Usf2; LOC100504922
10377603	4.92	4.79	1.09	0.046476	0.624099	Tmem102; G630025P09Rik
10517945	3.3	3.18	1.09	0.036024	0.624099	Gm694
10431311	3.36	3.24	1.09	0.021287	0.624099	Ttll8
10377310	3.92	3.8	1.09	0.044076	0.624099	Ccdc42
10560487	4.21	4.09	1.09	0.002728	0.624099	Cd3eap
10527182	3.67	3.55	1.09	0.008091	0.624099
10409282	4.85	4.72	1.09	0.040461	0.624099	Ror2
10499948	3.35	3.22	1.09	0.038961	0.624099	Lce3a
10541753	3.97	3.84	1.09	0.046042	0.624099	C530028O21Rik
10513943	5.05	4.93	1.09	0.046484	0.624099
10384183	4.69	4.57	1.09	0.033109	0.624099	Nacad
10570189	4.93	4.8	1.09	0.038522	0.624099	Sox1
10596409	4.17	4.05	1.09	0.019102	0.624099	Col6a5
10390519	3.89	3.77	1.09	0.005576	0.624099	Plxdc1
10580135	6.78	6.65	1.09	0.043737	0.624099	Mir181d
10353309	3.68	3.56	1.09	0.017678	0.624099	Jph1
10371032	4.37	4.25	1.09	0.034188	0.624099	Diras1
10403255	3.8	3.68	1.09	0.037042	0.624099
10477069	4.23	4.1	1.09	0.015983	0.624099	Tcf15
10475226	4.61	4.49	1.09	0.049828	0.624099
10453456	4.64	4.52	1.09	0.039888	0.624099	Kcnk12
10451637	3.38	3.25	1.09	0.02643	0.624099	1700122O11Rik
10577222	4.46	4.33	1.09	0.022953	0.624099	2410022L05Rik
10449968	3.85	3.72	1.09	0.049989	0.624099	Cyp4f41-ps
10536973	3.93	3.81	1.09	0.026262	0.624099	1700023L04Rik
10375065	4.58	4.45	1.09	0.017533	0.624099	Sh3pxd2b
10349922	4.08	3.96	1.09	0.006573	0.624099	Ren1; Ren2; LOC100044656
10534395	3.87	3.75	1.09	0.024292	0.624099	Cldn4
10553895	4.5	4.39	1.09	0.026921	0.624099	Mir211
10418038	4.35	4.25	1.08	0.029345	0.624099	Zfp503
10526391	4.34	4.22	1.08	0.024336	0.624099	Srrm3
10416689	3.39	3.28	1.08	0.003457	0.624099	Olfm4
10376416	3.04	2.93	1.08	0.008034	0.624099	Olfr312
10356475	4.2	4.09	1.08	0.041951	0.624099	Arl4c
10398934	3.47	3.36	1.08	0.043935	0.624099
10452202	3.41	3.3	1.08	0.039167	0.624099	Acer1
10479369	4.37	4.26	1.08	0.04332	0.624099	Gm14318
10487871	5.02	4.9	1.08	0.041977	0.624099	Cenpb
10409779	3.87	3.75	1.08	0.01167	0.624099
10505107	3.55	3.44	1.08	0.020485	0.624099	Actl7a
10472925	3.87	3.76	1.08	0.039923	0.624099	1700011J10Rik
10568150	3.79	3.67	1.08	0.025343	0.624099	Kif22
10603262	3.73	3.62	1.08	0.042745	0.624099	AU022751
10531899	4.61	4.49	1.08	0.030455	0.624099	Klhl8
10397538	4.21	4.09	1.08	0.013503	0.624099
10569311	4.96	4.85	1.08	0.027311	0.624099
10571297	3.65	3.53	1.08	0.036513	0.624099
10479933	4.22	4.1	1.08	0.0213	0.624099
10545842	4.68	4.56	1.08	0.04467	0.624099	Fbxo41
10547521	9.11	9	1.08	0.042769	0.624099	Atp6v1e1
10575976	4.52	4.4	1.08	0.043428	0.624099	Crispld2
10552380	3.65	3.53	1.08	0.011689	0.624099	Siglecg
10507731	4.67	4.56	1.08	0.046258	0.624099	Rims3
10361021	3.34	3.23	1.08	0.046114	0.624099
10596394	3.75	3.64	1.08	0.007886	0.624099	Col6a6
10552917	3.32	3.21	1.08	0.03075	0.624099
10545177	3.52	3.41	1.08	0.045556	0.624099
10431749	3.69	3.58	1.08	0.036549	0.624099	Adamts20
10461777	3.3	3.18	1.08	0.038051	0.624099	Olfr1444
10554321	3.7	3.59	1.08	0.046845	0.624099	Gm10616
10426598	4.48	4.37	1.08	0.037131	0.624099
10438049	4	3.88	1.08	0.039944	0.624099	Spag6
10526493	3.82	3.71	1.08	0.032534	0.624099	Myl10
10448376	3.92	3.8	1.08	0.016996	0.624099	Flywch2
10376832	3.73	3.62	1.08	0.044426	0.624099	Adora2b
10443438	3.63	3.53	1.08	0.036464	0.624099	Pnpla1
10543524	4.48	4.37	1.08	0.031456	0.624099	Gcc1
10379685	3.83	3.71	1.08	0.031285	0.624099	1700020L24Rik
10578794	3.21	3.1	1.08	0.028242	0.624099	Galntl6
10456437	4.92	4.81	1.08	0.047096	0.624099
10381118	4.92	4.81	1.08	0.045216	0.624099	Gast
10442542	4.57	4.45	1.08	0.042682	0.624099	Nthl1
10401743	3.22	3.12	1.08	0.047152	0.624099	4933437F05Rik
10577434	4.14	4.03	1.08	0.040019	0.624099	Gm7849; Gm7861; Gm14851; Defa-rs1
10568668	3.83	3.71	1.08	0.035691	0.624099	Adam12
10428602	3.47	3.36	1.08	0.048551	0.624099
10548673	3.38	3.27	1.08	0.03581	0.624099	Tas2r117
10556139	3.57	3.45	1.08	0.028163	0.624099	Olfr494
10475932	4.13	4.01	1.08	0.048537	0.624099	Fbln7
10417807	3.88	3.77	1.08	0.03648	0.624099	Kcnk16
10386238	3.23	3.12	1.08	0.03032	0.624099	Obscn
10366645	4.25	4.14	1.08	0.0449	0.624099	1700006J14Rik
10375331	4.09	3.98	1.08	0.048906	0.624099	Il12b
10548681	3.42	3.31	1.08	0.043534	0.624099
10424772	5.21	5.1	1.08	0.048557	0.624099	K230010J24Rik
10548948	3.23	3.12	1.08	0.010156	0.624099	Igbp1b
10510886	4.48	4.37	1.08	0.031066	0.624099	Megf6
10488630	3.3	3.18	1.08	0.041668	0.624099	Defb23
10590957	3.43	3.32	1.08	0.047409	0.624099	Fut4
10496262	3.92	3.83	1.07	0.045544	0.624099	Nhedc2
10493235	4.11	4.02	1.07	0.02912	0.624099	Paqr6
10524394	3.08	2.98	1.07	0.040016	0.624099
10346323	4.32	4.22	1.07	0.023087	0.624099	Mars2
10585778	3.54	3.44	1.07	0.034806	0.624099	Sema7a
10560329	3.42	3.33	1.07	0.022174	0.624099	Hif3a
10347427	3.82	3.73	1.07	0.026596	0.624099	Stk36
10452609	3.62	3.52	1.07	0.02397	0.624099	Lrrc30
10564266	3.74	3.64	1.07	0.02775	0.624099	Peg12
10462231	3.94	3.84	1.07	0.043864	0.624099	Dmrt2
10399642	4.1	4.01	1.07	0.042302	0.624099
10514815	4.23	4.13	1.07	0.02649	0.624099	Tmem61
10608196	3.46	3.37	1.07	0.009764	0.624099
10607888	3.12	3.03	1.07	0.007648	0.624099
10355893	3.82	3.73	1.07	0.04357	0.624099
10552540	3.6	3.51	1.07	0.036757	0.624099	Klk15
10596327	3.24	3.14	1.07	0.049996	0.624099	Nek11
10480649	4.1	4	1.07	0.025378	0.624099	2310002J15Rik
10493421	4.29	4.2	1.07	0.047266	0.624099	Fam189b
10573234	4.71	4.61	1.07	0.046739	0.624099	Lphn1
10608033	3.46	3.37	1.07	0.009764	0.624099
10505326	4.46	4.36	1.07	0.042996	0.624099	Rgs3
10460782	3.79	3.68	1.07	0.033702	0.624099	Gpha2
10356780	4.32	4.23	1.07	0.048214	0.624099	Pask
10472499	3.64	3.54	1.07	0.043344	0.624099
10554367	3.88	3.78	1.07	0.048433	0.624099	Mesp2
10394534	3.62	3.52	1.07	0.02644	0.624099	Osr1
10430311	3.59	3.49	1.07	0.029433	0.624099	1700061J05Rik
10526213	3.86	3.76	1.07	0.040684	0.624099
10419136	8.87	8.77	1.07	0.029939	0.624099	Cdv3
10369567	3.59	3.5	1.07	0.039074	0.624099	Hkdc1
10367091	8.87	8.76	1.07	0.04431	0.624099	Naca
10518174	3.18	3.09	1.07	0.02754	0.624099	Oog2; Gm13084
10596095	3.69	3.6	1.07	0.047668	0.624099	Ephb1
10532903	3.08	2.98	1.07	0.040016	0.624099
10551207	3.26	3.16	1.07	0.03404	0.624099
10573110	3.65	3.56	1.07	0.032134	0.624099
10573613	3.52	3.42	1.07	0.045175	0.624099	Olfr371
10573419	4.86	4.76	1.07	0.001403	0.624099	Lyl1
10433977	4.75	4.65	1.07	0.049762	0.624099	Tmem191c
10559406	7.15	7.06	1.07	0.046961	0.624099	Tfpt
10508907	3.13	3.03	1.07	0.000178	0.624099	Lin28a
10599207	4.42	4.32	1.07	0.043349	0.624099	Slc25a43
10531796	7.49	7.4	1.07	0.020393	0.624099	Wdfy3
10549996	3.32	3.22	1.07	0.016529	0.624099	Vmn1r82
10432734	4	3.9	1.07	0.015392	0.624099	4732456N10Rik
10461143	4.87	4.77	1.07	0.019584	0.624099	Chrm1
10414065	3.45	3.35	1.07	0.005235	0.624099	Anxa8
10511795	3.42	3.33	1.07	0.035849	0.624099	Prdm13
10531645	7.35	7.25	1.07	0.023025	0.624099	Hnrpdl
10449320	4.32	4.22	1.07	0.038099	0.624099	Ip6k3
10437846	3.95	3.86	1.07	0.0238	0.624099	Ifitm7
10384762	4.59	4.49	1.07	0.021066	0.624099
10516419	4.31	4.21	1.07	0.046305	0.624099	Tfap2e
10526797	3.44	3.34	1.07	0.025171	0.624099	Stag3
10431137	4.43	4.33	1.07	0.048483	0.624099
10397761	4	3.9	1.07	0.034883	0.624099	Gm10432
10444554	3.5	3.41	1.07	0.022952	0.624099	Slc44a4
10515253	9.47	9.37	1.07	0.011895	0.624099	Uqcrh
10469943	3.98	3.89	1.07	0.034229	0.624099	Fam166a
10582586	4	3.89	1.07	0.040205	0.624099	1700054N08Rik
10402604	3.22	3.13	1.07	0.040524	0.624099
10593196	3.78	3.68	1.07	0.042636	0.624099	Gm10677
10532678	3.59	3.49	1.07	0.044176	0.624099	F830115B05Rik
10545859	4.55	4.46	1.07	0.027769	0.624099	Egr4
10590029	3.7	3.6	1.07	0.013901	0.624099
10383109	4.36	4.27	1.07	0.006017	0.624099	Card14
10562687	4.1	4	1.07	0.033545	0.624099	Iglon5
10415866	3.72	3.62	1.07	0.045361	0.624099	Xkr6
10408130	3.44	3.37	1.06	0.038904	0.624099	Vmn1r191
10429222	3.41	3.32	1.06	0.032562	0.624099	Fam135b
10568962	3.39	3.3	1.06	0.032573	0.624099	Olfr532
10511014	3.71	3.63	1.06	0.027503	0.624099	Prkcz
10428308	3.08	2.99	1.06	0.030432	0.624099	G930009F23Rik
10434869	7.9	7.81	1.06	0.039769	0.624099	Ccdc50
10419719	3.54	3.45	1.06	0.044453	0.624099	Olfr1508
10580467	3.15	3.06	1.06	0.048649	0.624099	Gm10637
10539952	3.26	3.17	1.06	0.012631	0.624099	Vmn1r40
10556035	3.21	3.13	1.06	0.046369	0.624099	Olfr713
10512884	3.16	3.08	1.06	0.029819	0.624099
10417794	4.38	4.3	1.06	0.019062	0.624099	1810063B07Rik
10572747	6.92	6.83	1.06	0.047083	0.624099	Tpm4
10489542	3.71	3.62	1.06	0.046947	0.624099	Wfdc3
10604944	3.15	3.07	1.06	0.007683	0.624099	Gabre
10427816	3.52	3.44	1.06	0.015004	0.624099	Pdzd2
10555887	3.35	3.26	1.06	0.022723	0.624099	Olfr661
10492668	3.43	3.35	1.06	0.049839	0.624099
10459930	4.59	4.51	1.06	0.048049	0.624099	Ctdp1
10413997	4.07	3.98	1.06	0.01886	0.624099	Gm626
10603583	3.33	3.24	1.06	0.035621	0.624099	Srpx
10560481	3.98	3.9	1.06	0.041366	0.624099	Fosb
10548573	3.37	3.28	1.06	0.037377	0.624099	Styk1
10596517	3.14	3.06	1.06	0.049591	0.624099	Iqcf4
10539873	4.58	4.51	1.06	0.040318	0.624099	Gata2
10389625	3.16	3.07	1.06	0.016654	0.624099
10414863	4	3.91	1.06	0.022761	0.624099
10406461	3.22	3.13	1.06	0.030183	0.624099
10375454	3.14	3.06	1.06	0.00901	0.624099	BC053393
10481259	4.78	4.69	1.06	0.037391	0.624099
10510452	6.19	6.1	1.06	0.012925	0.624099	Dffa
10491993	3.73	3.64	1.06	0.02132	0.624099	Stoml3
10508961	3.99	3.91	1.06	0.010309	0.624099	Slc30a2
10584691	4.81	4.72	1.06	0.046485	0.624099	Ccdc153
10481649	3.53	3.44	1.06	0.024358	0.624099
10366597	3.5	3.42	1.06	0.012286	0.624099	Grip1
10393509	5.85	5.76	1.06	0.043746	0.624099	Usp36
10537007	3.44	3.35	1.06	0.042732	0.624099	1700025E21Rik
10424424	3.38	3.29	1.06	0.048504	0.624099	Gsdmcl1
10456579	7.42	7.33	1.06	0.038252	0.624099	Mex3c
10388098	3.53	3.44	1.06	0.033726	0.624099	Aipl1
10573077	4.44	4.36	1.06	0.040211	0.624099
10484865	3.35	3.26	1.06	0.038312	0.624099
10548972	3.17	3.09	1.06	0.024083	0.624099
10414757	4	3.91	1.06	0.022761	0.624099
10479230	4.17	4.09	1.06	0.036429	0.624099	Phactr3
10395553	3.47	3.4	1.05	0.036002	0.624099	Nrcam
10446739	3.78	3.71	1.05	0.048181	0.624099	Clip4
10446549	3.41	3.34	1.05	0.009718	0.624099	Tmem200c
10559385	3.8	3.73	1.05	0.042356	0.624099	Mrgprf
10605631	2.88	2.81	1.05	0.049698	0.624099
10452151	4.47	4.4	1.05	0.049687	0.624099	Rfx2
10438801	3.26	3.19	1.05	0.019097	0.624099	Fgf12
10469436	3.3	3.23	1.05	0.044879	0.624099
10442468	4.33	4.25	1.05	0.039568	0.624099	Caskin1
10385052	3.82	3.74	1.05	0.029663	0.624099	Ranbp17
10470248	3.93	3.86	1.05	0.025841	0.624099	Gpsm1
10578709	3.27	3.2	1.05	0.045783	0.624099	Wdr17
10421486	3.59	3.52	1.05	0.036497	0.624099
10391957	5.25	5.18	1.05	0.046694	0.624099	Wnt9b
10393594	3.56	3.49	1.05	0.031885	0.624099	Rbfox3
10531437	8.64	8.58	1.05	0.035015	0.624099	Scarb2
10578574	3.38	3.3	1.05	0.024343	0.624099	Stox2
10347650	4.08	4.02	1.05	0.023015	0.624099	Accn4
10347732	4.23	4.16	1.05	0.032024	0.624099
10524572	4.36	4.29	1.05	0.033594	0.624099	Tchp
10460987	4.53	4.45	1.05	0.043788	0.624099	Nrxn2
10438435	3.23	3.15	1.05	0.038783	0.624099	Lamp3
10561376	3.82	3.75	1.05	0.039233	0.624099	Dll3
10384974	3.86	3.79	1.05	0.044561	0.624099	Il9r
10442565	4.21	4.15	1.05	0.04016	0.624099	Noxo1
10428554	10.02	9.95	1.05	0.019963	0.624099	Eif3h
10501181	2.85	2.78	1.05	0.048224	0.624099	Gm10667
10533444	3.86	3.79	1.05	0.015266	0.624099	4930565B19Rik
10571763	3.34	3.27	1.05	0.047298	0.624099
10431113	3.64	3.57	1.05	0.036783	0.624099	Sult4a1
10350341	3.26	3.19	1.05	0.040966	0.624099	Mir181b-1
10570676	3.64	3.58	1.04	0.0281	0.624099	Defa23; Defa-rs7; Defa2
10555883	3	2.95	1.04	0.007491	0.624099	Olfr659
10385555	3.48	3.42	1.04	0.022753	0.624099	1700024J04Rik
10574412	8.02	7.97	1.04	0.049541	0.624099	Sap18; Gm10094
10570894	4.01	3.95	1.04	0.031137	0.624099	Ank1
10422628	3.49	3.44	1.04	0.024243	0.624099	Plcxd3
10570656	3.64	3.58	1.04	0.0281	0.624099	Defa23; Defa-rs7; Defa2
10363676	3.4	3.35	1.04	0.010923	0.624099	Ctnna3
10355325	3.87	3.81	1.04	0.032065	0.624099	Bard1
10492774	3.54	3.48	1.04	0.033314	0.624099	Dchs2
10486262	3.81	3.76	1.04	0.036938	0.624099	Ltk
10469577	3.09	3.03	1.04	0.041998	0.624099	Gm16495
10373448	11.71	11.66	1.04	0.025162	0.624099	Rpl41; Gm10736
10500813	8.32	8.27	1.04	0.015529	0.624099	Hipk1
10584653	4.76	4.7	1.04	0.049483	0.624099	C1qtnf5; Mfrp
10347767	3.57	3.51	1.04	0.039841	0.624099	Kcne4
10594246	4.32	4.27	1.04	0.043325	0.624099
10553861	3.51	3.45	1.04	0.023265	0.624099	Trpm1
10607356	3	2.94	1.04	0.042361	0.624099	Gpr173
10414993	3.47	3.42	1.04	0.02075	0.624099
10592655	8.31	8.25	1.04	0.04819	0.624099	Arhgef12
10403796	3.23	3.18	1.04	0.040993	0.624099	Amph
10606924	4.4	4.35	1.04	0.042239	0.624099
10358605	3.31	3.24	1.04	0.020378	0.624099
10421258	3.85	3.8	1.04	0.03783	0.624099	Pdlim2
10512465	3.6	3.53	1.04	0.048271	0.624099	Fam166b
10567526	3.11	3.04	1.04	0.049496	0.624099	Zp2
10584236	3.13	3.07	1.04	0.038576	0.624099	Pate2
10403025	2.91	2.85	1.04	0.042058	0.624099
10421950	3.77	3.72	1.04	0.042957	0.624099	Dach1
10543530	3.69	3.64	1.03	0.023829	0.624099	Pax4
10493052	3.9	3.85	1.03	0.042324	0.624099	Insrr
10488404	3.8	3.75	1.03	0.012387	0.624099	Cst11
10516721	4.81	4.77	1.03	0.029042	0.624099
10404439	3.32	3.28	1.03	0.005414	0.624099	Serpinb9b
10349769	2.99	2.95	1.03	0.04947	0.624099	Mir135b
10399559	3.66	3.62	1.03	0.046733	0.624099	Atp6v1c2
10525256	3.87	3.82	1.03	0.018163	0.624099	Tmem116
10581917	3.46	3.41	1.03	0.04947	0.624099	Tmem231
10445237	3.81	3.76	1.03	0.038197	0.624099	3110082D06Rik
10523145	3.18	3.13	1.03	0.019022	0.624099	Cxcl15
10573160	2.94	2.9	1.03	0.04399	0.624099	4933434I20Rik
10470166	3.4	3.35	1.03	0.045935	0.624099	Lcn10
10491252	3.24	3.19	1.03	0.043168	0.624099	Samd7
10385096	3.16	3.13	1.02	0.017448	0.624099	Kcnip1
10608083	2.89	2.86	1.02	0.034511	0.624099
10528630	3.39	3.36	1.02	0.043818	0.624099	4931409K22Rik
10457886	3.15	3.12	1.02	0.027215	0.624099	Gm9960
10573317	3.06	3.03	1.02	0.038381	0.624099	Mir709
10451016	2.95	2.91	1.02	0.042129	0.624099	Mep1a
10533725	3.58	3.56	1.02	0.049961	0.624099	Gpr81
10588109	3.49	3.48	1.01	0.046487	0.624099
10592188	2.7	2.72	-1.01	0.032268	0.624099
10419709	3.07	3.1	-1.02	0.043538	0.624099	Olfr1513; Olfr1512
10363430	10.19	10.22	-1.02	0.025812	0.624099	Psap
10481023	7.63	7.67	-1.02	0.033482	0.624099	Sec16a
10438171	6.06	6.09	-1.03	0.044722	0.624099	Thap7
10520390	11.73	11.78	-1.03	0.042735	0.624099	Gapdh
10513512	12.17	12.22	-1.03	0.046284	0.624099	Mup16; Mup19; Mup15; Mup2; Mup12; Mup1; LOC100861909; Mup9
10403842	3.97	4	-1.03	0.016937	0.624099	Elmo1
10406026	7.93	7.98	-1.03	0.035442	0.624099	Mrpl36
10513428	12.48	12.52	-1.03	0.020213	0.624099	Mup2; Mup15; Mup1; Mup12; Mup19; Mup16; Mup14; LOC100861909; Mup9
10513472	12.49	12.53	-1.03	0.033712	0.624099	Mup19; Mup15; Mup2; Mup16; Mup10; Mup1; Mup12; Gm2083; Mup7; Mup14; Mup17; LOC100048884; LOC100861909; Mup9
10513467	12.61	12.66	-1.03	0.022547	0.624099	Mup2; Mup19; Mup16; Mup1; Mup15; Mup12; Mup10; LOC100861909; Mup9; Mup14; Mup13; LOC100048884; Mup11
10513497	12.38	12.41	-1.03	0.023191	0.624099	Mup2; Mup1; Mup15; Mup12; Mup19; Mup16; Mup14; Mup11; LOC100861909; Mup9
10447695	2.96	3.02	-1.04	0.045716	0.624099
10513504	12.49	12.55	-1.04	0.014524	0.624099	Mup19; Mup16; Mup2; Mup15; Mup1; Mup10; Mup12; LOC100861909; Mup9; Mup14
10422655	11.76	11.82	-1.04	0.026003	0.624099	Gapdh
10416952	2.81	2.87	-1.04	0.01453	0.624099	Mir19a
10373388	8.84	8.9	-1.04	0.032057	0.624099	Obfc2b
10531149	12.17	12.23	-1.04	0.0092	0.624099	Gc
10474239	11.07	11.13	-1.04	0.044491	0.624099
10442904	9.45	9.5	-1.04	0.042498	0.624099	Jmjd8
10374764	11.81	11.86	-1.04	0.046169	0.624099	Gm12070; Gapdh
10571876	11.81	11.87	-1.04	0.034107	0.624099	Gapdh
10455780	12.01	12.07	-1.04	0.020541	0.624099	Gapdh
10548504	3.01	3.06	-1.04	0.038363	0.624099
10565434	6.64	6.71	-1.05	0.034635	0.624099	Rps13; Gm15483; Gm6834
10606184	2.68	2.76	-1.05	0.041422	0.624099	Mir374
10543549	3.23	3.31	-1.05	0.036731	0.624099
10403959	8.01	8.08	-1.05	0.036517	0.624099	Hist1h2br; Hist1h2bq; Hist1h2bn; Hist1h2bl; Hist1h2bj; Hist1h2bf; Hist1h2bc; Hist1h2bg; Hist1h2be
10423172	7.6	7.67	-1.05	0.036612	0.624099	Golph3
10491967	12.11	12.18	-1.05	0.041519	0.624099	Gapdh
10422161	11.99	12.05	-1.05	0.0452	0.624099
10480032	12.11	12.18	-1.05	0.041519	0.624099	Gapdh
10580590	12.1	12.17	-1.05	0.033396	0.624099	Gapdh
10498405	11.87	11.95	-1.05	0.02307	0.624099	Gm12070; Gapdh
10382542	6.05	6.11	-1.05	0.038722	0.624099	Nup85
10562639	11.67	11.74	-1.05	0.032447	0.624099
10501857	12.11	12.18	-1.05	0.041519	0.624099	Gapdh
10545765	12.11	12.18	-1.05	0.041519	0.624099	Gapdh
10435015	4.58	4.65	-1.05	0.043153	0.624099	Wdr53
10408087	8.01	8.08	-1.05	0.036517	0.624099	Hist1h2br; Hist1h2bq; Hist1h2bn; Hist1h2bl; Hist1h2bj; Hist1h2bf; Hist1h2bc; Hist1h2bg; Hist1h2be
10353189	11.73	11.8	-1.05	0.044802	0.624099	Gm5523; Gapdh; Gm12070
10496626	12.11	12.18	-1.05	0.041519	0.624099	Gapdh
10492658	11.8	11.87	-1.05	0.029421	0.624099	Gapdh
10483737	7.93	8.01	-1.05	0.021133	0.624099	Atf2; LOC100047997
10587368	6.31	6.37	-1.05	0.017464	0.624099	Mto1
10349610	6.82	6.91	-1.06	0.018551	0.624099	Eif2d
10552108	4.26	4.35	-1.06	0.031023	0.624099
10567072	9	9.08	-1.06	0.001856	0.624099	Psma1
10503244	4.44	4.52	-1.06	0.002321	0.624099
10552106	4.26	4.35	-1.06	0.031023	0.624099
10416657	5.72	5.8	-1.06	0.018519	0.624099	Elf1
10548143	12.11	12.19	-1.06	0.040834	0.624099	Gapdh
10452415	12.26	12.34	-1.06	0.023502	0.624099	Gapdh
10393823	10.98	11.06	-1.06	0.026407	0.624099	P4hb
10475414	11.86	11.94	-1.06	0.016697	0.624099	B2m
10359161	5.13	5.22	-1.06	0.043879	0.624099	Soat1
10365918	7.39	7.48	-1.06	0.032765	0.624099	Ube2n; Mcg1038069
10447699	11.78	11.87	-1.06	0.008866	0.624099
10583508	6.58	6.67	-1.06	0.043418	0.624099	Mrpl4
10608650	8.86	8.96	-1.07	0.032327	0.624099	H2-T10; H2-T22
10551293	11.61	11.71	-1.07	0.030702	0.624099	Cyp2f2
10575184	6.36	6.46	-1.07	0.026363	0.624099	Wwp2
10570666	7.81	7.91	-1.07	0.042224	0.624099
10392947	9.81	9.91	-1.07	0.025347	0.624099	Sumo2
10568417	6.87	6.97	-1.07	0.029228	0.624099	Mcmbp
10400984	6.3	6.4	-1.07	0.042694	0.624099	Tmem30b
10391221	6.84	6.93	-1.07	0.018321	0.624099	Kat2a
10379708	3.02	3.12	-1.07	0.043946	0.624099
10425257	9.34	9.44	-1.07	0.01496	0.624099	Polr2f
10398601	7.09	7.19	-1.07	0.045234	0.624099	Rcor1
10528167	12.09	12.19	-1.07	0.029425	0.624099	Gapdh
10565921	12.08	12.18	-1.07	0.03482	0.624099	Gapdh
10379564	5.94	6.04	-1.07	0.043575	0.624099	Lig3
10556820	4.05	4.16	-1.07	0.020903	0.624099	Tmem159
10402390	11.94	12.05	-1.08	0.017257	0.624099	Serpina1b
10426180	7.27	7.39	-1.08	0.048014	0.624099	Ppp6r2
10605740	9.07	9.18	-1.08	0.022291	0.624099	Eif2s3x
10425226	7.95	8.06	-1.08	0.021792	0.624099	Eif3l
10565479	7.14	7.25	-1.08	0.049898	0.624099	l7Rn6
10541545	7.61	7.71	-1.08	0.023151	0.624099	Necap1
10573266	6.39	6.5	-1.08	0.026473	0.624099	Prkaca
10417950	6.31	6.42	-1.08	0.029146	0.624099	Ndst2
10498095	6.7	6.81	-1.08	0.020169	0.624099	Cog6
10550632	7.18	7.3	-1.08	0.038008	0.624099	Opa3
10566161	4.9	5.01	-1.08	0.028502	0.624099	Trim68
10545751	8.8	8.91	-1.08	0.036241	0.624099	Tex261
10386518	6.88	6.99	-1.08	0.025292	0.624099	Atpaf2
10576305	8.79	8.9	-1.08	0.002053	0.624099	Tcf25
10390746	2.61	2.72	-1.08	0.024986	0.624099	Top2a
10539592	5.18	5.29	-1.08	0.04641	0.624099	Smyd5
10462912	2.66	2.77	-1.08	0.025136	0.624099	Lgi1
10417617	12.1	12.21	-1.08	0.026683	0.624099	Gapdh
10464728	6.64	6.75	-1.08	0.029381	0.624099	Kdm2a
10403980	8.84	8.95	-1.08	0.01723	0.624099
10445325	4.45	4.55	-1.08	0.025541	0.624099	Rcan2
10487371	7.29	7.4	-1.08	0.043744	0.624099	Ciao1
10348456	7.3	7.41	-1.08	0.042999	0.624099	Cops8
10458428	9.13	9.24	-1.08	0.027496	0.624099	Uxt
10494153	5.73	5.84	-1.08	0.039706	0.624099	Vps72
10552125	6.71	6.82	-1.08	0.014451	0.624099	Pepd
10505791	4.75	4.85	-1.08	0.044591	0.624099	BC057079
10571528	5.34	5.46	-1.09	0.040328	0.624099
10439402	9.02	9.14	-1.09	0.018956	0.624099	Rpl9
10352000	10.52	10.65	-1.09	0.016895	0.624099	Kmo
10573027	7.8	7.92	-1.09	0.038505	0.624099	Otud4
10414497	4.94	5.07	-1.09	0.02059	0.624099	Parp2
10573615	4.36	4.48	-1.09	0.035787	0.624099	Orc6
10500371	3.3	3.42	-1.09	0.045058	0.624099	6330549D23Rik
10381187	7.83	7.95	-1.09	0.02027	0.624099	Atp6v0a1
10584803	7.14	7.27	-1.09	0.045784	0.624099	Ift46
10512125	10.23	10.36	-1.09	0.022418	0.624099	Psenen
10526508	9.56	9.69	-1.09	0.016488	0.624099	Fis1
10481011	4.65	4.77	-1.09	0.048915	0.624099	Inpp5e
10514478	3.22	3.34	-1.09	0.040504	0.624099	Cyp2j13
10363379	7.07	7.19	-1.09	0.023872	0.624099	Micu1
10551025	3.56	3.68	-1.09	0.048205	0.624099	Cd79a
10541484	8.7	8.83	-1.09	0.02984	0.624099	M6pr; M6pr-ps
10554419	5.27	5.39	-1.09	0.04172	0.624099	Vps33b
10391963	6.39	6.52	-1.09	0.013791	0.624099	Nsf
10599335	5.68	5.81	-1.09	0.006246	0.624099	Mcts1
10565170	6.09	6.22	-1.09	0.019994	0.624099	3110040N11Rik
10572613	8.34	8.47	-1.09	0.031276	0.624099	Mrpl34
10393774	9.55	9.67	-1.09	0.039525	0.624099	Nploc4
10432509	9.3	9.42	-1.09	0.013802	0.624099	Uxt
10443561	7.02	7.14	-1.09	0.032329	0.624099	Ftsjd2; Rnf8
10520638	9.91	10.02	-1.09	0.012966	0.624099	0610007C21Rik
10604620	3.73	3.84	-1.09	0.049166	0.624099	Fam122b
10409200	11.65	11.78	-1.09	0.03455	0.624099	Gapdh
10428736	9.14	9.26	-1.09	0.007714	0.624099	Derl1
10533633	6.25	6.38	-1.09	0.043436	0.624099	Diablo
10487321	9.44	9.56	-1.09	0.02084	0.624099	2010106G01Rik
10380252	3.66	3.79	-1.09	0.036569	0.624099	Coil
10509620	8.46	8.59	-1.09	0.044985	0.624099	Capzb
10378739	9.48	9.6	-1.09	0.045694	0.624099	Ywhae
10569024	5.86	5.98	-1.09	0.0388	0.624099	Sigirr
10538880	2.63	2.76	-1.09	0.025612	0.624099	Igk-V1; Igkv9-120
10410506	9.28	9.41	-1.09	0.049162	0.624099	Rpl9
10382257	6.32	6.46	-1.1	0.045133	0.624099	Amz2
10477264	7.78	7.92	-1.1	0.017279	0.624099	Tm9sf4
10546104	8.45	8.58	-1.1	0.029814	0.624099
10449989	5.11	5.26	-1.1	0.032341	0.624099	Zfp422
10408455	6.58	6.72	-1.1	0.033373	0.624099	Cdkal1
10462670	5.23	5.36	-1.1	0.024173	0.624099	Rpp30
10513952	7.05	7.18	-1.1	0.026121	0.624099	3110001D03Rik
10489850	5.95	6.09	-1.1	0.0475	0.624099	Znfx1
10592114	7.17	7.31	-1.1	0.02595	0.624099	Foxred1
10581111	7.66	7.8	-1.1	0.01456	0.624099	Nae1
10488982	5.84	5.98	-1.1	0.024892	0.624099	Cpne1
10388749	7.12	7.26	-1.1	0.028768	0.624099	Traf4
10530759	7.7	7.83	-1.1	0.048852	0.624099	Ube2n; Mcg1038069
10596433	8.21	8.35	-1.1	0.013503	0.624099	Glyctk
10578019	7.42	7.56	-1.1	0.023733	0.624099	Nudc
10472686	9.28	9.42	-1.1	0.047018	0.624099	Rpl9
10526482	7.43	7.57	-1.1	0.027675	0.624099	Polr2j
10608695	4.86	5.01	-1.11	0.047834	0.624099
10608708	10.21	10.35	-1.11	0.03586	0.624099
10383575	6.6	6.76	-1.11	0.033353	0.624099	Tbcd
10401166	3.68	3.83	-1.11	0.009934	0.624099	Pigh
10374453	10.78	10.94	-1.11	0.032658	0.624099	Glul
10447938	5.33	5.47	-1.11	0.047132	0.624099	Dact2
10575961	7.89	8.04	-1.11	0.045558	0.624099	Usp10
10541094	5.15	5.31	-1.11	0.049939	0.624099	Zfp637
10466976	8.47	8.62	-1.11	0.038679	0.624099	Gldc
10548194	7.61	7.76	-1.11	0.048792	0.624099	Fkbp4
10545394	9.15	9.3	-1.11	0.020735	0.624099	Rnf181
10445601	8.36	8.51	-1.11	0.022857	0.624099	Mea1
10382022	6.76	6.91	-1.11	0.004579	0.624099	Taco1
10457273	6.97	7.13	-1.11	0.046817	0.624099	Kif5b
10467230	8.53	8.68	-1.11	0.027468	0.624099	Ide
10359201	5.35	5.5	-1.11	0.034617	0.624099	Ralgps2
10404053	10.34	10.49	-1.11	0.003655	0.624099	Hist1h2bc; Hist1h2bg; Hist1h2be
10357917	8.22	8.37	-1.11	0.025182	0.624099	Tmem183a
10499612	6.18	6.32	-1.11	0.030435	0.624099	Zbtb7b
10465683	9.07	9.22	-1.11	0.035305	0.624099	Rab11b
10446804	6.39	6.54	-1.11	0.023637	0.624099	Slc30a6
10366956	7.86	8.02	-1.11	0.029991	0.624099	Stat6
10494306	8.19	8.34	-1.11	0.023331	0.624099	Mcl1
10562000	10.3	10.45	-1.11	0.030515	0.624099	Psenen
10585224	3.75	3.9	-1.11	0.041913	0.624099	Fdxacb1
10568461	6.25	6.4	-1.11	0.038127	0.624099	Rfwd3
10600512	7.94	8.09	-1.11	0.032509	0.624099	Brcc3
10438454	9.94	10.1	-1.11	0.035633	0.624099	Sumo2
10581800	6.43	6.58	-1.11	0.048253	0.624099	Rfwd3
10596533	7.87	8.02	-1.11	0.032253	0.624099	Tex264
10427235	6.34	6.49	-1.11	0.013401	0.624099	Prr13
10450055	6.03	6.18	-1.11	0.025842	0.624099	H2-Ke2
10464551	9.3	9.45	-1.11	0.039183	0.624099	Ndufs8
10382462	9.65	9.81	-1.11	0.02477	0.624099	Slc9a3r1
10578683	7.54	7.69	-1.11	0.009969	0.624099	Eif2s2
10362052	10.05	10.2	-1.11	0.041722	0.624099	Aldh8a1
10383671	7.86	8.02	-1.12	0.011707	0.624099	Drg1
10351047	3.55	3.71	-1.12	0.031769	0.624099	Cenpl
10564565	6.65	6.82	-1.12	0.021048	0.624099
10467560	8.86	9.02	-1.12	0.038571	0.624099	Tm9sf3
10381668	8.31	8.47	-1.12	0.037192	0.624099	Nmt1
10412960	7.2	7.36	-1.12	0.036522	0.624099	Fam149b
10394731	3.31	3.47	-1.12	0.009027	0.624099
10405731	7.92	8.08	-1.12	0.02667	0.624099	4933434E20Rik; Gm7664
10578145	7.15	7.32	-1.12	0.038963	0.624099	Erh
10475293	7.35	7.51	-1.12	0.024712	0.624099	Tubgcp4
10469035	6.75	6.91	-1.12	0.036462	0.624099	Sephs1
10388227	6.54	6.7	-1.12	0.04592	0.624099	Cyb5d2
10388045	5.11	5.27	-1.12	0.01718	0.624099
10454653	4.85	5.01	-1.12	0.023497	0.624099
10492002	2.53	2.69	-1.12	0.02889	0.624099	Gm10727
10451458	6.99	7.15	-1.12	0.038813	0.624099	Cnpy3
10529801	5.24	5.4	-1.12	0.017225	0.624099	Fbxl5
10592816	8.17	8.34	-1.12	0.047332	0.624099	Hmbs
10537102	6.65	6.81	-1.12	0.023358	0.624099	Exoc4
10401278	7.03	7.19	-1.12	0.039962	0.624099	Erh
10594460	6.55	6.71	-1.12	0.04968	0.624099	Dis3l
10562096	9.04	9.21	-1.12	0.002369	0.624099	Tmem147
10507961	5.94	6.11	-1.12	0.042933	0.624099	Mtf1
10350777	5.72	5.88	-1.12	0.032187	0.624099	Acbd6
10608646	7.72	7.9	-1.13	0.042051	0.624099
10591494	5.2	5.37	-1.13	0.040468	0.624099	S1pr5
10473874	9.57	9.75	-1.13	0.00721	0.624099	Arfgap2
10566926	7.97	8.14	-1.13	0.040685	0.624099	Rnf141
10375485	5.59	5.77	-1.13	0.036527	0.624099
10353219	9.87	10.04	-1.13	0.037672	0.624099	Sumo2
10364468	9.41	9.59	-1.13	0.03684	0.624099	Bsg
10488575	7.29	7.46	-1.13	0.02834	0.624099	Psmf1
10351703	9.79	9.97	-1.13	0.015396	0.624099	Copa
10360058	5.28	5.45	-1.13	0.043866	0.624099	Tomm40l
10539119	8.45	8.63	-1.13	0.037183	0.624099	Ggcx
10565570	3.08	3.26	-1.13	0.036785	0.624099	4632434I11Rik
10447354	8.52	8.7	-1.13	0.036167	0.624099	Tmx2
10586477	11	11.18	-1.13	0.023254	0.624099	Ppib
10510129	8.61	8.79	-1.13	0.049443	0.624099	Dhrs3
10484431	8.29	8.47	-1.13	0.039297	0.624099	Tmx2
10383708	6.27	6.45	-1.13	0.039644	0.624099	Rnf185
10354054	4.89	5.06	-1.13	0.029124	0.624099	Mitd1
10404941	6.43	6.6	-1.13	0.000493	0.624099	Kdm1b
10530100	5.91	6.08	-1.13	0.045108	0.624099	Arap2
10597648	7.1	7.28	-1.13	0.026115	0.624099	Myd88
10604763	6.73	6.9	-1.13	0.02988	0.624099	Arpc1b
10571696	4.92	5.09	-1.13	0.025752	0.624099	Casp3
10400143	6.4	6.57	-1.13	0.029385	0.624099	Stxbp6
10416940	8.7	8.87	-1.13	0.043694	0.624099	Tpm3
10504362	6.03	6.21	-1.13	0.039331	0.624099	Rgp1
10515326	3.81	3.98	-1.13	0.040667	0.624099	Tmem69
10367728	8.23	8.41	-1.13	0.009183	0.624099	Tab2
10362829	7.05	7.23	-1.13	0.028683	0.624099	Ostm1
10460237	6.5	6.68	-1.13	0.024212	0.624099	Unc93b1
10428066	5.05	5.22	-1.13	0.038125	0.624099	1700084J12Rik
10585509	8.97	9.15	-1.13	0.020628	0.624099	Fbxo22
10606532	7.75	7.92	-1.13	0.018994	0.624099	Acp1; LOC631286
10385926	6.05	6.22	-1.13	0.031262	0.624099	Cdc42se2
10424411	6.84	7.03	-1.14	0.047455	0.624099	Tsg101
10493193	8.36	8.55	-1.14	0.030635	0.624099	Cct3
10373027	10.4	10.59	-1.14	0.033204	0.624099	Tspan31
10503134	8.19	8.38	-1.14	0.01035	0.624099	Sdcbp
10379654	7.92	8.11	-1.14	0.023975	0.624099	Ap2b1
10526311	5.94	6.13	-1.14	0.039825	0.624099	Bcl7b
10461164	6.23	6.41	-1.14	0.003777	0.624099	Wdr74
10551865	6.52	6.71	-1.14	0.013235	0.624099	Alkbh6
10365769	10.8	10.98	-1.14	0.04097	0.624099	Hal
10590325	9.36	9.55	-1.14	0.026311	0.624099	Ctnnb1
10508883	5.84	6.03	-1.14	0.032997	0.624099	1810019J16Rik
10507190	7.2	7.39	-1.14	0.044344	0.624099	4732418C07Rik
10424731	5.31	5.51	-1.14	0.020518	0.624099	Gsdmd
10392284	8.27	8.46	-1.14	0.040434	0.624099	Kpna2
10469987	6.22	6.41	-1.14	0.036242	0.624099	Man1b1
10523772	6.87	7.06	-1.14	0.013916	0.624099	Lrrc8d
10549361	8.41	8.6	-1.14	0.01559	0.624099	Tm7sf3
10547830	9.64	9.83	-1.14	0.017787	0.624099	Tpi1
10389719	7.65	7.84	-1.14	0.044343	0.624099	Scpep1
10554005	6.67	6.86	-1.14	0.035152	0.624099	H47
10389507	8.35	8.54	-1.14	0.038844	0.624099	Vmp1
10543709	6.86	7.06	-1.14	0.026866	0.624099	Tmem209
10476104	2.82	3.01	-1.14	0.034461	0.624099	Nop56
10440037	9.69	9.87	-1.14	0.04093	0.624099	Nit2
10508420	6.38	6.57	-1.14	0.033371	0.624099	Yars
10479026	6.01	6.2	-1.14	0.011021	0.624099	Rae1
10549770	6.82	7	-1.14	0.020159	0.624099	U2af2
10572786	7.03	7.22	-1.14	0.039458	0.624099	Ap1m1
10547752	5.64	5.82	-1.14	0.039687	0.624099	Gm5077
10464415	8.12	8.31	-1.14	0.033832	0.624099	Fam45a
10608654	10.69	10.89	-1.15	0.029697	0.624099	Cfhr2
10459089	8.85	9.06	-1.15	0.014073	0.624099	Ndst1
10520124	9.84	10.03	-1.15	0.045067	0.624099	Sumo2
10527441	7.1	7.3	-1.15	0.036803	0.624099	Arpc1b; Gm5637
10402585	6.06	6.26	-1.15	0.041093	0.624099	Wars
10420637	7.94	8.13	-1.15	0.041377	0.624099	Kpna3
10415960	6.27	6.48	-1.15	0.030792	0.624099	Ints9
10353733	4.83	5.03	-1.15	0.014378	0.624099	Prim2
10416451	11.15	11.35	-1.15	0.023535	0.624099	Cpb2
10389087	6.17	6.37	-1.15	0.026179	0.624099	Rffl
10483633	6.92	7.12	-1.15	0.029238	0.624099	Sp3
10448195	5	5.2	-1.15	0.027232	0.624099	Zfp942
10434709	10.74	10.94	-1.15	0.009153	0.624099	Hrg
10500304	4.59	4.79	-1.15	0.047894	0.624099	Vps45
10511952	7.45	7.66	-1.15	0.017021	0.624099	Orc3
10576335	6.36	6.56	-1.15	0.029821	0.624099	Def8
10513630	11.33	11.53	-1.15	0.012825	0.624099	Ambp
10407766	9.44	9.64	-1.15	0.027459	0.624099	Lgals8
10468489	6.86	7.06	-1.15	0.014738	0.624099	Xpnpep1
10463486	7.64	7.84	-1.15	0.028072	0.624099	Btrc
10495574	4.24	4.44	-1.15	0.012729	0.624099	Sass6
10540480	8.55	8.76	-1.15	0.029674	0.624099	Arl8b
10494662	8.67	8.87	-1.15	0.028539	0.624099	Ywhah; Gm19750
10392261	8.07	8.29	-1.16	0.036359	0.624099	Smurf2
10364814	6.83	7.04	-1.16	0.043238	0.624099	Scamp4
10360130	8.62	8.83	-1.16	0.04243	0.624099	Nit1
10526217	5.33	5.55	-1.16	0.003237	0.624099	Rfc2
10374181	8.47	8.69	-1.16	0.00958	0.624099
10469965	6.04	6.25	-1.16	0.040102	0.624099	Anapc2
10405820	5.44	5.65	-1.16	0.023587	0.624099	1810034E14Rik
10430669	9.83	10.04	-1.16	0.029728	0.624099	Rpl3
10365749	6.04	6.26	-1.16	0.0051	0.624099	Lta4h
10444439	5.98	6.19	-1.16	0.042193	0.624099	Atf6b
10594661	6.09	6.3	-1.16	0.036604	0.624099	Tpm1
10405729	5.35	5.56	-1.16	0.026866	0.624099
10544638	5	5.22	-1.16	0.02322	0.624099	Tra2a
10420155	10.2	10.41	-1.16	0.036803	0.624099	Dhrs1
10492325	9.04	9.25	-1.16	0.002805	0.624099	Ube2v1
10442155	8.91	9.13	-1.16	0.048371	0.624099	Ppp2r1a
10537712	10.49	10.71	-1.16	0.049071	0.624099	Gstk1
10514732	8.25	8.47	-1.16	0.035441	0.624099	Slc35d1
10443459	3.24	3.45	-1.16	0.023219	0.624099	Srsf3
10357220	5.28	5.5	-1.16	0.042026	0.624099	Tmem177
10385455	7.86	8.07	-1.16	0.02539	0.624099	Timd2
10515574	9.51	9.72	-1.16	0.022781	0.624099	St3gal3
10413304	8.82	9.03	-1.16	0.014851	0.624099	Arf4
10494007	6.23	6.44	-1.16	0.012054	0.624099
10521057	7.75	7.96	-1.16	0.029637	0.624099	Maea
10481147	9.4	9.61	-1.16	0.008043	0.624099	Surf4
10404059	7.97	8.18	-1.16	0.046021	0.624099	Hist1h1c
10348866	5.36	5.58	-1.16	0.042922	0.624099	Atg4b
10467859	5.76	5.97	-1.16	0.044257	0.624099	Cox15
10362823	7.89	8.11	-1.16	0.030126	0.624099	Snx3
10357124	6.72	6.93	-1.16	0.023677	0.624099	Tsn
10592719	9.37	9.57	-1.16	0.013586	0.624099	Oaf
10536818	7.77	7.99	-1.16	0.022389	0.624099	Calu
10396177	7.54	7.76	-1.16	0.043309	0.624099	Actr10
10475394	6.37	6.59	-1.16	0.049427	0.624099	Ctdspl2
10457475	9.22	9.44	-1.16	0.03919	0.624099	Abhd3
10518031	6.45	6.66	-1.16	0.017974	0.624099	Dnajc16
10499839	7.46	7.68	-1.16	0.026505	0.624099	Snapin
10394625	6.17	6.39	-1.17	0.018736	0.624099	Nbas
10471912	10.32	10.54	-1.17	0.029387	0.624099	Kynu
10529305	6.18	6.4	-1.17	0.003572	0.624099	Tmem129
10565846	8.2	8.42	-1.17	0.03697	0.624099	Spcs2
10473547	7.83	8.05	-1.17	0.00957	0.624099	Srp9
10420787	7.56	7.79	-1.17	0.009103	0.624099	Mtmr9
10512766	7.59	7.81	-1.17	0.042682	0.624099	Trim14
10444068	8.03	8.25	-1.17	0.037226	0.624099	Tapbp
10512024	8	8.22	-1.17	0.011811	0.624099	Mob3b
10509127	8.12	8.34	-1.17	0.019485	0.624099	Fuca1
10358038	7.05	7.27	-1.17	0.008367	0.624099	Rnpep
10499879	8.91	9.14	-1.17	0.045481	0.624099
10435470	6.91	7.13	-1.17	0.037488	0.624099	Kpna1
10503845	8.6	8.83	-1.17	0.005566	0.624099	Ube2j1
10405094	7.42	7.65	-1.17	0.021163	0.624099	Iars
10517421	8.57	8.8	-1.17	0.025058	0.624099	Pnrc2
10527448	7.12	7.35	-1.17	0.021848	0.624099	Bud31; LOC100045848
10551393	8.73	8.96	-1.17	0.005996	0.624099	Akt2
10483110	7.87	8.1	-1.17	0.044619	0.624099	Ifih1
10555063	6.36	6.58	-1.17	0.014435	0.624099	Ints4
10533095	6.6	6.82	-1.17	0.018938	0.624099	Fbxw8
10598721	9.77	9.99	-1.17	0.008751	0.624099	Rpl3
10463997	9.23	9.46	-1.17	0.012782	0.624099	Pdcd4
10491385	7.8	8.03	-1.17	0.03044	0.624099	Actl6a
10466304	4.58	4.81	-1.17	0.034783	0.624099	Dtx4
10449712	9.85	10.08	-1.17	0.045681	0.624099	Cbs
10499881	8.91	9.14	-1.17	0.045481	0.624099
10463670	6.47	6.7	-1.17	0.043726	0.624099	Sfxn2
10584194	9.25	9.48	-1.17	0.005707	0.624099	Srpr
10535759	5.58	5.81	-1.17	0.037313	0.624099	Lnx2
10497503	8.56	8.78	-1.17	0.03896	0.624099	Kpna2
10409434	9.42	9.65	-1.18	0.044769	0.624099
10347193	6.44	6.67	-1.18	0.041225	0.624099	Atic
10416533	3.91	4.15	-1.18	0.026658	0.624099	Ccdc122
10441919	6.48	6.72	-1.18	0.039104	0.624099	1600012H06Rik
10453512	8.38	8.62	-1.18	0.033744	0.624099	Kpna2
10439798	4.6	4.84	-1.18	0.038188	0.624099	Dzip3
10492757	6.98	7.22	-1.18	0.022017	0.624099	Plrg1
10394392	7.67	7.91	-1.18	0.045419	0.624099	Nfyc
10369252	5.82	6.06	-1.18	0.045522	0.624099	2015-09-10
10524020	6	6.23	-1.18	0.014764	0.624099	Tmem175
10444658	6.36	6.6	-1.18	0.049447	0.624099	Clic1
10557199	7.01	7.25	-1.18	0.045772	0.624099	Acp1; LOC631286
10476197	6.56	6.79	-1.18	0.03848	0.624099	Itpa
10575102	7.19	7.43	-1.18	0.010116	0.624099	Cirh1a
10540493	9.78	10.02	-1.18	0.002995	0.624099	Edem1
10384123	7.25	7.49	-1.18	0.039879	0.624099	Ddx56
10481111	4.01	4.25	-1.18	0.019515	0.624099
10438071	7.12	7.35	-1.18	0.027303	0.624099	Ppil2
10346533	7.07	7.31	-1.18	0.03101	0.624099	Nif3l1
10592106	6.77	7.01	-1.18	0.009819	0.624099	Tirap
10591763	4.06	4.3	-1.18	0.042597	0.624099	Zfp810
10461237	8.9	9.15	-1.18	0.006759	0.624099	Bscl2
10574104	5.87	6.11	-1.18	0.006337	0.624099	Nlrc5
10578222	6.52	6.76	-1.18	0.041615	0.624099	Dlc1
10456414	6.02	6.27	-1.18	0.016171	0.624099	Psmg2
10572813	10.2	10.44	-1.18	0.038033	0.624099	Usmg5
10351852	10.26	10.5	-1.18	0.036115	0.624099	Crp
10429885	6.93	7.17	-1.18	0.020165	0.624099	Sharpin
10548817	8.34	8.58	-1.18	0.019661	0.624099	Plbd1
10529082	7.86	8.1	-1.18	0.039215	0.624099	Mpv17
10443009	9.09	9.34	-1.18	0.004222	0.624099	Ergic1
10425116	5.68	5.93	-1.19	0.013341	0.624099	Cdc42ep1
10563706	3.02	3.27	-1.19	0.022908	0.624099
10575249	5.3	5.55	-1.19	0.003551	0.624099	Txnl4b
10391831	6.91	7.17	-1.19	0.011306	0.624099	Dcakd
10517147	6.7	6.95	-1.19	0.028461	0.624099	Dhdds
10452701	5.12	5.37	-1.19	0.029236	0.624099	Smchd1
10419223	8.6	8.85	-1.19	0.043384	0.624099	Fermt2
10377927	7.02	7.27	-1.19	0.028677	0.624099	Rnf167
10359851	6.03	6.28	-1.19	0.032503	0.624099	Uck2
10509542	9.14	9.39	-1.19	0.023264	0.624099	Ddost
10417147	9.21	9.46	-1.19	0.047204	0.624099	Tm9sf2
10545886	5.58	5.82	-1.19	0.006242	0.624099	1700019G17Rik
10512308	10.31	10.55	-1.19	0.038416	0.624099	Sigmar1
10472764	6.88	7.13	-1.19	0.028722	0.624099	Dync1i2
10451993	6.33	6.57	-1.19	0.010897	0.624099	D17Wsu104e
10559333	5.63	5.88	-1.19	0.048266	0.624099	Shank2
10475199	9.26	9.5	-1.19	0.029361	0.624099	Snap23
10527213	6.82	7.07	-1.19	0.010993	0.624099	Daglb
10463557	7.92	8.17	-1.19	0.048563	0.624099	Gbf1
10507539	7.47	7.71	-1.19	0.018334	0.624099	Elovl1
10594519	3.9	4.16	-1.19	0.048783	0.624099	Ostb
10485340	6.78	7.03	-1.19	0.021357	0.624099	Itpa
10604932	7.7	7.96	-1.19	0.036055	0.624099	Cd99l2
10589004	7.71	7.96	-1.19	0.02199	0.624099	Qars
10456723	7.72	7.98	-1.19	0.00941	0.624099	BC031181
10494423	8.51	8.76	-1.19	0.030878	0.624099	Hfe2
10400326	6.43	6.68	-1.19	0.026596	0.624099	Eapp
10345357	7.98	8.23	-1.19	0.025792	0.624099	Imp4
10351259	7.6	7.85	-1.19	0.019202	0.624099	Slc19a2
10427015	5.69	5.95	-1.2	0.044337	0.624099	Acvr1b
10430711	8.5	8.76	-1.2	0.032742	0.624099	Slc25a17
10475525	5.5	5.76	-1.2	0.043925	0.624099	Pldn
10531323	7.92	8.19	-1.2	0.041333	0.624099	G3bp2
10394682	6.09	6.35	-1.2	0.046972	0.624099
10491691	3.34	3.6	-1.2	0.037912	0.624099
10511739	8.03	8.3	-1.2	0.024351	0.624099	Cpne3
10594928	5.48	5.75	-1.2	0.038684	0.624099	Pigb
10416044	6.03	6.29	-1.2	0.023511	0.624099	Ccdc25
10458386	8.08	8.35	-1.2	0.033456	0.624099	Ndufa2
10454332	7.06	7.32	-1.2	0.005614	0.624099	Elp2
10490989	10.69	10.94	-1.2	0.020585	0.624099	Cp
10517425	7.44	7.71	-1.2	0.010843	0.624099	Lypla2
10431035	5.02	5.28	-1.2	0.03333	0.624099	Ttll12
10592919	9.39	9.65	-1.2	0.023699	0.624099	Arcn1
10604656	2.94	3.21	-1.2	0.001729	0.624099	Xlr
10581902	7.44	7.71	-1.2	0.010612	0.624099	Cfdp1
10395064	4.72	4.98	-1.2	0.046777	0.624099	Tssc1
10393836	7.98	8.24	-1.2	0.018124	0.624099	Arhgdia
10528583	6.47	6.73	-1.2	0.00938	0.624099	Cdk5
10572419	6.79	7.06	-1.2	0.032038	0.624099	Ell
10506213	3.47	3.75	-1.21	0.016892	0.624099	Ube2u
10418702	7.47	7.74	-1.21	0.035702	0.624099	Sh3bp5
10410078	7.98	8.25	-1.21	0.015763	0.624099	Slc35d2
10495059	7.14	7.41	-1.21	0.032478	0.624099	St7l
10524436	5.8	6.08	-1.21	0.038307	0.624099	Usp30
10527184	3.64	3.91	-1.21	0.044048	0.624099	0610040B10Rik
10580771	7.33	7.61	-1.21	0.027476	0.624099	Ciapin1
10436804	7.71	7.98	-1.21	0.023687	0.624099	Mrap
10399430	9.17	9.45	-1.21	0.029494	0.624099	Ddx1
10467739	6.99	7.26	-1.21	0.004274	0.624099	Avpi1
10579335	7.82	8.09	-1.21	0.016621	0.624099	Pgpep1
10441797	7.8	8.08	-1.21	0.001211	0.624099	Tcp1
10381238	7.98	8.26	-1.21	0.041143	0.624099	Mlx
10388784	4.22	4.49	-1.21	0.006503	0.624099	Snord42b
10485282	7.05	7.32	-1.21	0.045978	0.624099	Alkbh3
10600324	9.13	9.4	-1.21	0.035997	0.624099	Rpl3
10450145	6.3	6.58	-1.21	0.037938	0.624099	Psmb9
10542677	5.96	6.24	-1.21	0.022971	0.624099	Etnk1
10506870	6.8	7.07	-1.21	0.020449	0.624099	Txndc12
10426451	5.84	6.12	-1.21	0.01278	0.624099	Irak4
10474642	6.02	6.3	-1.21	0.043961	0.624099	BC052040
10407307	7.38	7.65	-1.21	0.022232	0.624099	Mocs2
10381304	9.15	9.43	-1.21	0.005867	0.624099	Vps25; Ramp2
10411751	7.42	7.69	-1.21	0.03168	0.624099	Slc30a5
10484205	3.78	4.06	-1.21	0.012115	0.624099	Ccdc141
10374466	9.39	9.67	-1.22	0.016424	0.624099	Rab1
10506781	6.09	6.38	-1.22	0.014889	0.624099	2010305A19Rik
10358299	9.89	10.18	-1.22	0.042175	0.624099	Gm4788
10546054	9.6	9.89	-1.22	0.013187	0.624099	Rpl3
10400336	5.54	5.83	-1.22	0.043471	0.624099	Snx6
10409986	7.53	7.81	-1.22	0.014485	0.624099	4933434E20Rik; Gm7664
10486469	6.9	7.19	-1.22	0.010606	0.624099	Vps39
10582642	5.49	5.78	-1.22	0.009028	0.624099	Taf5l
10442691	6.63	6.92	-1.22	0.012108	0.624099	Clcn7
10469070	6.23	6.52	-1.22	0.029684	0.624099	Nudt5
10586484	8.87	9.16	-1.22	0.023651	0.624099	Fam96a
10413229	6.43	6.71	-1.22	0.02547	0.624099	Anxa11; Gm2274; Gm2260
10531146	3.19	3.47	-1.22	0.003012	0.624099	Mkrn1-ps1
10527624	5.19	5.48	-1.22	0.004835	0.624099	Uspl1
10380927	8.72	9.01	-1.22	0.022439	0.624099	Grb7
10349694	8.59	8.88	-1.22	0.040811	0.624099	Pm20d1
10530380	3.78	4.06	-1.22	0.020887	0.624099	Gnpda2
10408684	8.62	8.91	-1.22	0.017825	0.624099	Tmed10
10358330	7.86	8.15	-1.22	0.027557	0.624099	Cfhr2
10571514	7.79	8.09	-1.23	0.012998	0.624099
10367822	5.91	6.21	-1.23	0.037202	0.624099	Rab32
10387648	5.17	5.47	-1.23	0.038177	0.624099	Tmem102; G630025P09Rik
10498519	9.39	9.68	-1.23	0.028585	0.624099	Ssr3
10374313	3.31	3.61	-1.23	0.042357	0.624099
10438681	10.71	11.01	-1.23	0.025873	0.624099	Kng2
10535956	6.04	6.33	-1.23	0.044682	0.624099	Stard13
10606513	5.95	6.24	-1.23	0.033658	0.624099	Chm
10472724	8.88	9.18	-1.23	0.027076	0.624099	Gorasp2
10587534	8.5	8.8	-1.23	0.019495	0.624099	Bckdhb
10596893	7.42	7.72	-1.23	0.039491	0.624099	Dag1
10481920	6.82	7.13	-1.23	0.027255	0.624099	Psmd5
10581289	7.62	7.92	-1.23	0.01559	0.624099	Atp6v0d1
10464113	9.79	10.09	-1.23	0.010758	0.624099	Habp2
10439854	5.38	5.67	-1.23	0.035265	0.624099	Bbx
10577598	5.51	5.8	-1.23	0.023983	0.624099	Lsm6
10346191	7.88	8.18	-1.23	0.034102	0.624099	Stat1
10457888	6.19	6.49	-1.23	0.010567	0.624099	5730494M16Rik
10558948	7.14	7.44	-1.23	0.004387	0.624099	Cd151
10501661	8.23	8.52	-1.23	0.036567	0.624099	Srsf3
10439471	5.89	6.2	-1.23	0.034584	0.624099	Poglut1
10529605	6.13	6.43	-1.23	0.026188	0.624099	Wfs1
10447167	7.08	7.38	-1.24	0.006739	0.624099	Mta3
10607302	5.96	6.27	-1.24	0.019261	0.624099	Gnl3l
10546113	9.56	9.87	-1.24	0.02304	0.624099	Sec61a1
10402283	6.09	6.4	-1.24	0.019791	0.624099	Itpk1
10371379	4.97	5.27	-1.24	0.035587	0.624099	Nuak1
10369413	6.65	6.96	-1.24	0.000252	0.624099	Sgpl1
10463209	5.74	6.05	-1.24	0.030688	0.624099	4933411K16Rik
10555671	7.51	7.82	-1.24	0.028915	0.624099	Pgap2
10524647	6.69	7	-1.24	0.001909	0.624099	Sppl3
10473965	5.64	5.94	-1.24	0.028952	0.624099	Arhgap1
10473250	4.13	4.44	-1.24	0.016678	0.624099
10523058	9.17	9.49	-1.24	0.006589	0.624099	Eif5a
10515363	8	8.31	-1.24	0.004007	0.624099	Mmachc
10450622	5.65	5.97	-1.24	0.047249	0.624099	Atat1
10373964	6.21	6.52	-1.24	0.043164	0.624099	Thoc5
10482920	9.15	9.46	-1.24	0.032571	0.624099	Cd302
10578493	5.08	5.39	-1.24	0.010669	0.624099	Tlr3
10420165	10.6	10.91	-1.24	0.017207	0.624099	Cideb
10558811	6.76	7.09	-1.25	0.018976	0.624099	Ptdss2
10500412	7.21	7.54	-1.25	0.047805	0.624099	Gpr89
10574976	5.94	6.27	-1.25	0.023421	0.624099	Pla2g15
10456423	6.69	7	-1.25	0.023746	0.624099	Seh1l
10555892	7.51	7.84	-1.25	0.03118	0.624099	Twf1; Gm4887
10461487	6.35	6.67	-1.25	0.016172	0.624099	Cybasc3
10389300	8.35	8.67	-1.25	0.00679	0.624099	Dhrs11
10373467	8.54	8.86	-1.25	0.009487	0.624099	Erbb3
10357516	10.34	10.67	-1.25	0.025758	0.624099	C4bp
10383196	6.49	6.81	-1.25	0.040593	0.624099	Rnf213
10389214	8.98	9.3	-1.25	0.008833	0.624099	Ccl9
10532989	7.77	8.09	-1.25	0.047856	0.624099	Gatc
10356568	6.72	7.05	-1.25	0.001112	0.624099	Rab17
10367400	7.71	8.04	-1.25	0.038507	0.624099	Mmp19
10461898	8.04	8.37	-1.25	0.001786	0.624099	Rfk
10383200	7.04	7.37	-1.25	0.036445	0.624099
10511496	4.61	4.93	-1.25	0.015165	0.624099
10494735	8	8.32	-1.25	0.007585	0.624099	Gdap2
10534945	9.34	9.66	-1.25	0.04011	0.624099	Cyp3a13
10356999	8.84	9.17	-1.25	0.024274	0.624099	Prdx2
10481092	9.25	9.57	-1.25	0.0398	0.624099	Agpat2
10581455	7.48	7.81	-1.25	0.037203	0.624099	Esrp2
10524681	6.12	6.45	-1.25	0.011939	0.624099	Triap1
10467688	7.04	7.36	-1.25	0.034827	0.624099	Exosc1
10589087	7.6	7.93	-1.26	0.000174	0.624099	Prkar2a
10352756	8.69	9.03	-1.26	0.01147	0.624099	Lpgat1
10388902	10.06	10.4	-1.26	0.044865	0.624099	Lgals9
10442932	6.97	7.3	-1.26	0.036731	0.624099	Tmem8
10480725	6.55	6.88	-1.26	0.032912	0.624099	BC029214
10499777	6.08	6.41	-1.26	0.006376	0.624099	Ints3
10491106	5.71	6.04	-1.26	0.040734	0.624099	Pld1
10406852	7.84	8.17	-1.26	0.031909	0.624099
10554789	8.54	8.87	-1.26	0.039786	0.624099	Ctsc
10513158	5.49	5.83	-1.26	0.02574	0.624099	Ptpn3
10414527	8.45	8.79	-1.26	0.016236	0.624099	Pnp2; Pnp
10392983	4.78	5.11	-1.26	0.031949	0.624099	Slc25a19
10533026	7.43	7.76	-1.26	0.024387	0.624099	Prkab1
10585721	6.34	6.67	-1.26	0.000634	0.624099	Scamp2
10374793	7.37	7.71	-1.26	0.021549	0.624099	Pnpt1; LOC100505160
10347417	6.08	6.41	-1.26	0.030849	0.624099	Bcs1l
10442396	6.76	7.1	-1.26	0.023053	0.624099	Abca3
10463211	7.69	8.03	-1.26	0.01375	0.624099	Pi4k2a
10477353	5.63	5.96	-1.26	0.007013	0.624099	Mapre1
10388194	5.72	6.05	-1.26	0.029934	0.624099	Spns2
10507238	6.62	6.95	-1.26	0.037198	0.624099	Lrrc41
10500335	4.18	4.51	-1.26	0.021333	0.624099	Fcgr1
10516051	8.73	9.07	-1.26	0.047921	0.624099	Cap1
10539649	8.16	8.5	-1.27	0.0206	0.624099	Ptges3; LOC100048119; Gm9769
10476702	7.68	8.03	-1.27	0.040261	0.624099	Sec23b
10404429	5.03	5.37	-1.27	0.040706	0.624099	Serpinb9
10472440	7.62	7.96	-1.27	0.007024	0.624099	Tax1bp3; LOC100047518
10512901	7.76	8.1	-1.27	0.046357	0.624099	Mrpl50
10458583	7.78	8.13	-1.27	0.021969	0.624099	Yipf5
10514896	5.39	5.74	-1.27	0.046659	0.624099	2210012G02Rik
10558971	7.76	8.1	-1.27	0.004151	0.624099	Ap2a2
10458262	8.78	9.12	-1.27	0.01137	0.624099	Slc23a1
10401891	5.64	5.99	-1.27	0.037838	0.624099	Ston2
10534974	4.94	5.28	-1.27	0.013547	0.624099	Mcm7
10597511	8.11	8.46	-1.27	0.041277	0.624099
10507784	7.07	7.41	-1.27	0.011963	0.624099	Ppt1
10392943	5.52	5.86	-1.27	0.024473	0.624099	Hn1
10485582	4.32	4.67	-1.27	0.03843	0.624099	Tcp11l1
10604922	6.18	6.53	-1.27	0.009336	0.624099	BC023829
10570437	4.79	5.14	-1.27	0.010409	0.624099	Fbxo25
10406941	4.64	4.98	-1.27	0.013422	0.624099	Sgtb
10372488	7.87	8.22	-1.27	0.002024	0.624099	Tmem19
10594590	5.45	5.8	-1.27	0.045514	0.624099	Snx1
10588876	6.46	6.81	-1.27	0.024813	0.624099	Nicn1
10597288	5.39	5.75	-1.28	0.022288	0.624099	Mlh1
10544133	8.39	8.75	-1.28	0.012691	0.624099	Parp12
10561516	7.9	8.26	-1.28	0.005572	0.624099	Nfkbib
10562774	6.58	6.94	-1.28	0.032398	0.624099	2310044H10Rik
10523717	6.82	7.18	-1.28	0.025408	0.624099	Spp1
10523529	7.28	7.64	-1.28	0.034885	0.624099	Cops4
10355958	8.84	9.19	-1.28	0.002263	0.624099	Ube2v1
10411680	5.69	6.05	-1.28	0.047416	0.624099	Marveld2
10535095	6.98	7.34	-1.28	0.00469	0.624099	Zfand2a
10569203	6.4	6.76	-1.29	0.038941	0.624099	Chid1
10498802	7.09	7.45	-1.29	0.029224	0.624099	Rapgef2
10560434	5.49	5.85	-1.29	0.018619	0.624099	Qpctl
10506470	4.09	4.45	-1.29	0.006591	0.624099	1700024P16Rik
10378334	7.52	7.89	-1.29	0.007616	0.624099	Tax1bp3; LOC100047518
10356461	7.54	7.91	-1.29	0.025844	0.624099	Hjurp; A730008H23Rik; 6430706D22Rik
10455483	4.86	5.22	-1.29	0.016608	0.624099	Ythdc2
10347386	6.7	7.08	-1.3	0.03261	0.624099	Rqcd1
10584435	6.41	6.79	-1.3	0.00593	0.624099	Vwa5a
10521725	6.73	7.11	-1.3	0.031592	0.624099	Med28
10381408	6.26	6.64	-1.3	0.008077	0.624099	Ifi35
10436456	6.79	7.16	-1.3	0.04377	0.624099	Pros1
10579833	6.04	6.42	-1.3	0.033869	0.624099	Lsm6
10536595	5.11	5.48	-1.3	0.03848	0.624099	Naa38
10519219	5.19	5.57	-1.3	0.024263	0.624099	Gltpd1
10349782	5.63	6.01	-1.3	0.043499	0.624099	Nuak2
10345025	7.71	8.09	-1.3	0.019122	0.624099	Iars
10571653	9.17	9.55	-1.3	0.041263	0.624099	Actg1
10480950	6.14	6.52	-1.3	0.01005	0.624099	Dnlz
10407126	4.96	5.34	-1.3	0.031537	0.624099	Plk2
10360745	5.37	5.76	-1.31	0.010156	0.624099	Lbr
10483604	6.9	7.29	-1.31	0.019057	0.624099	Slc25a12
10499045	5.14	5.53	-1.31	0.021738	0.624099	Trim2
10388734	6.22	6.61	-1.31	0.017674	0.624099	Eral1
10498296	5.61	5.99	-1.31	0.003725	0.624099	Commd2
10545881	10.83	11.21	-1.31	0.00613	0.624099	Cml2
10414514	7.48	7.87	-1.31	0.038777	0.624099	Pnp
10538590	5.94	6.33	-1.31	0.006065	0.624099	Herc6
10511803	7.32	7.71	-1.31	0.044225	0.624099	2610029I01Rik
10562084	4.23	4.61	-1.31	0.041244	0.624099	Haus5
10385500	7.88	8.28	-1.32	0.039377	0.624099	Irgm1
10540241	5.25	5.65	-1.32	0.03456	0.624099	Arl6ip5
10349724	5.81	6.21	-1.32	0.006068	0.624099	Rab7l1
10497441	5.55	5.96	-1.32	0.048255	0.624099	Gyg
10356339	7.4	7.8	-1.32	0.035612	0.624099	Pde6d
10347639	6.74	7.14	-1.32	0.012295	0.624099	Gmppa
10586405	6.44	6.83	-1.32	0.039949	0.624099	Spg21
10579724	7.15	7.55	-1.32	0.033003	0.624099	Slc35e1
10391130	5.37	5.77	-1.32	0.029902	0.624099	Nt5c3l
10376314	5.45	5.85	-1.32	0.006756	0.624099	Cnot8
10499378	7.35	7.75	-1.32	0.02875	0.624099	Sema4a
10538100	7.18	7.58	-1.32	0.002044	0.624099	Repin1
10438517	7.72	8.12	-1.32	0.040468	0.624099	Alg3
10441064	6.5	6.9	-1.32	0.032825	0.624099	Dscr3
10578138	7.68	8.08	-1.32	0.010478	0.624099	Dctn6
10415784	3.15	3.54	-1.32	0.016665	0.624099	Trim13
10378855	3.54	3.96	-1.33	0.021006	0.624099	Ssh2
10354506	5.48	5.9	-1.33	0.03691	0.624099	Mfsd6
10374020	6.24	6.65	-1.33	0.033721	0.624099	Rhbdd3
10368700	6.61	7.03	-1.33	0.004324	0.624099	G630090E17Rik
10472300	8.1	8.52	-1.34	0.012474	0.624099	Psmd14
10454353	6.9	7.32	-1.34	0.003089	0.624099	Mocos
10574204	6.18	6.59	-1.34	0.025435	0.624099	Arl2bp
10601326	4.01	4.44	-1.34	0.035305	0.624099	Uprt
10431017	5.01	5.44	-1.34	0.014237	0.624099	Ttll1
10574135	4.69	5.11	-1.34	0.030516	0.624099	Nlrc5
10383208	5.61	6.03	-1.34	0.031107	0.624099
10401781	6.93	7.35	-1.34	0.019577	0.624099	Sptlc2
10433462	8.31	8.73	-1.34	0.008374	0.624099	Pmm2
10350039	6.57	7	-1.34	0.001994	0.624099	Rabif
10453544	6.53	6.97	-1.35	0.046897	0.624099	Mettl4
10511865	8.75	9.18	-1.35	0.010502	0.624099	Ptges3; LOC100048119; Gm9769
10600377	8.31	8.74	-1.35	0.020275	0.624099	Atp6ap1
10566583	4.38	4.81	-1.35	0.046549	0.624099	Gm8995
10560015	7.6	8.04	-1.35	0.017739	0.624099	Rnf141
10462623	5.98	6.41	-1.35	0.040183	0.624099	Ifit1
10560260	6.1	6.53	-1.35	0.006711	0.624099	Sae1
10442606	4.02	4.44	-1.35	0.002998	0.624099	4930528F23Rik
10418210	8.7	9.15	-1.36	0.005354	0.624099	D14Ertd449e; Gm9746; Gm10395
10450904	6.1	6.55	-1.36	0.00828	0.624099	Scoc
10526654	4.27	4.72	-1.36	0.025974	0.624099	Gm7285
10411668	5.85	6.29	-1.36	0.001962	0.624099	Ocln
10418198	9.01	9.45	-1.36	0.005175	0.624099	D14Ertd449e; Gm9746; Gm10395
10532944	7.41	7.85	-1.36	0.020534	0.624099	Mlec
10435075	5.08	5.52	-1.36	0.038144	0.624099	Tfrc
10473356	8.13	8.58	-1.37	0.018139	0.624099	Ube2l6
10567086	6.69	7.14	-1.37	0.040256	0.624099	Cyp2r1
10527494	10.17	10.63	-1.37	0.021031	0.624099	Cyp3a25; Cyp3a59; Cyp3a57
10427323	9.05	9.51	-1.37	0.039241	0.624099	Copz1
10469906	7.77	8.22	-1.37	0.006634	0.624099	Nelf
10345423	5.87	6.33	-1.37	0.039104	0.624099	Plekhb2
10494832	4.88	5.33	-1.37	0.006235	0.624099	Sike1
10418185	9.09	9.55	-1.37	0.00537	0.624099	D14Ertd449e; Gm9746; Gm10395
10399675	4.86	5.32	-1.38	0.003644	0.624099
10379013	6.6	7.06	-1.38	0.013301	0.624099	Flot2
10443786	5.85	6.31	-1.38	0.009058	0.624099	Pde9a
10393573	8.07	8.54	-1.38	0.011426	0.624099	Lgals3bp
10367717	7.3	7.77	-1.38	0.010227	0.624099	BC013529
10590245	7.18	7.64	-1.38	0.006248	0.624099	Slc25a38
10383198	7.4	7.86	-1.38	0.040652	0.624099
10493709	7.49	7.96	-1.39	0.047377	0.624099	Slc39a1
10485344	6.18	6.65	-1.39	0.038547	0.624099	Api5
10440388	6.56	7.04	-1.39	0.035006	0.624099	Hspa13
10512067	7.74	8.22	-1.39	0.008366	0.624099	Ddx58
10564849	5.86	6.33	-1.39	0.016168	0.624099	2610034B18Rik
10514912	8.89	9.37	-1.39	0.045372	0.624099	Dio1
10391207	6.01	6.5	-1.4	0.019194	0.624099	Dhx58
10389795	3.64	4.13	-1.4	0.00412	0.624099	Stxbp4
10385699	5.57	6.06	-1.4	0.000495	0.624099	Rmnd5b
10561178	6.34	6.83	-1.4	0.007208	0.624099	Rab4b; Mia1
10378068	4.63	5.11	-1.4	0.027278	0.624099	Xaf1
10493519	7.14	7.62	-1.4	0.001614	0.624099	Shc1
10606389	4.21	4.7	-1.41	0.046301	0.624099
10583847	5.78	6.27	-1.41	0.012936	0.624099	Bbs9
10475247	7.03	7.53	-1.41	0.014217	0.624099	Tmem62
10532828	5.95	6.45	-1.41	0.034338	0.624099	Mmab
10537227	5.37	5.87	-1.41	0.034076	0.624099	Tmem140; 3110062M04Rik
10460696	7.06	7.56	-1.41	0.021252	0.624099	Slc25a45
10408610	5.33	5.84	-1.42	0.024641	0.624099	Tubb2a
10420837	6.52	7.02	-1.42	0.007969	0.624099	Extl3
10429564	7.11	7.61	-1.42	0.045754	0.624099	Ly6a
10479852	6.97	7.48	-1.42	0.026715	0.624099	Camk1d
10424676	9.62	10.14	-1.43	0.045089	0.624099	Ly6e
10362672	6.72	7.23	-1.43	0.019531	0.624099
10495285	6.36	6.88	-1.43	0.001311	0.624099	Sort1
10471599	4.97	5.51	-1.45	0.010501	0.624099	D730039F16Rik
10534405	7.53	8.08	-1.46	0.00532	0.624099	Wbscr22
10406417	8.77	9.32	-1.46	0.017517	0.624099	Actg1
10468691	5.45	5.99	-1.46	0.044431	0.624099	Ablim1
10506424	8.91	9.46	-1.46	0.024315	0.624099	Actg1
10480842	7.86	8.42	-1.47	0.046211	0.624099	Tmem141
10387363	6.9	7.46	-1.47	0.013351	0.624099	Cyb5d1
10377508	7.7	8.26	-1.47	0.00626	0.624099	Trappc1
10519951	7.71	8.27	-1.47	0.004875	0.624099	Pion
10595626	4.68	5.23	-1.47	0.04433	0.624099
10513604	5.82	6.39	-1.48	0.040645	0.624099	Hdhd3
10402615	8.07	8.64	-1.49	0.031428	0.624099	Hsp90aa1
10490946	7.96	8.54	-1.49	0.012931	0.624099	Hsp90aa1
10393754	8.96	9.53	-1.49	0.022554	0.624099	Actg1
10566578	6.21	6.8	-1.5	0.045299	0.624099	Gm8979
10593219	9.86	10.44	-1.5	0.016078	0.624099	Nnmt
10575052	7.06	7.66	-1.51	0.011924	0.624099	Cdh1
10352448	5.16	5.75	-1.51	0.026421	0.624099	Dusp10
10378848	8.21	8.81	-1.52	0.03355	0.624099	Hsp90aa1
10584700	6.94	7.54	-1.52	0.03461	0.624099	Dpagt1
10378570	6.52	7.12	-1.52	0.01918	0.624099
10588495	6.1	6.72	-1.53	0.038061	0.624099	Dusp7
10566571	5.15	5.77	-1.54	0.033273	0.624099	Gm8979; Gm8989
10484203	5.02	5.64	-1.55	0.010446	0.624099	Ccdc141
10373313	6.3	6.93	-1.55	0.008507	0.624099	Nab2
10470948	6.68	7.33	-1.56	0.027832	0.624099	Slc39a1
10484201	5.71	6.36	-1.57	0.003436	0.624099	Ccdc141
10601328	4.1	4.75	-1.57	0.002804	0.624099	Uprt
10437664	6.98	7.63	-1.57	0.000932	0.624099	Dexi
10536593	3.94	4.6	-1.58	0.031698	0.624099	Tsen15
10419082	9.14	9.8	-1.58	0.004443	0.624099	5730469M10Rik
10462618	7.01	7.67	-1.58	0.044603	0.624099	Ifit3
10440238	6.64	7.32	-1.6	0.015527	0.624099	Nsun3
10384795	6.43	7.12	-1.61	0.01132	0.624099	Cyb5d1
10469312	7.81	8.5	-1.62	0.020546	0.624099	Pter
10490150	5.68	6.37	-1.62	0.031733	0.624099	Zbp1
10599174	7.97	8.68	-1.63	0.027338	0.624099	Il13ra1
10535841	8.47	9.18	-1.63	0.028648	0.624099	Slc46a3
10566366	5.1	5.81	-1.64	0.000997	0.624099	Trim30d
10430174	7.69	8.4	-1.64	0.045378	0.624099	Apol9a; Apol9b
10505028	7.45	8.18	-1.66	0.018769	0.624099	Slc44a1
10438769	7.8	8.54	-1.67	0.004575	0.624099	Cldn1
10581813	4.08	4.83	-1.67	0.006047	0.624099	Mlkl
10512892	8.98	9.76	-1.71	0.013529	0.624099	Acnat1
10455970	5.93	6.77	-1.79	0.013443	0.624099
10499536	5.61	6.5	-1.85	0.048275	0.624099	Efna1
10495967	4.88	5.86	-1.97	0.019471	0.624099	Tifa
10376060	6.3	7.3	-2	0.020891	0.624099	Irf1
10447264	8.07	9.09	-2.04	0.030003	0.624099	Slc3a1
10398665	5.45	6.51	-2.09	0.043254	0.624099	Tnfaip2
10566574	6.18	7.27	-2.12	0.008013	0.624099	Gvin1; Gm4070
10579799	6.72	7.82	-2.14	0.009213	0.624099	Tmem184c
10535331	5.53	6.63	-2.14	0.030837	0.624099	Mmd2
10570201	5.65	6.88	-2.34	0.0287	0.624099
10508887	6.65	7.98	-2.51	0.017387	0.624099	Nr0b2
10429588	5	7.42	-5.34	0.010591	0.624099	9030619P08Rik
